# Supplementary material for: Theory and simulations of condensin mediated loop extrusion in DNA
Source: Nat Commun. 2021 Oct 7;12:5865. doi: 10.1038/s41467-021-26167-1 (PMC8497514; doi:10.1038/s41467-021-26167-1)
Supplement: Supplementary file 4 — Source Data [file 41467_2021_26167_MOESM4_ESM.xlsx]

## Sheet: Fig2
Fig.2b							Fig.2c
red		blue		green			red		blue		green
40.1	4.63108e-71	50.1	1.91996e-114	60.1	1.0521e-167		40.1	1.03164e-70	50.1	5.84826e-114	60.1	4.4363e-167
43.1	0.0622293	52.6	0.0030674	62.1	4.63998e-06		43.1	0.111366	52.6	0.00783565	62.1	1.70629e-05
46.1	0.0763019	55.1	0.0387782	64.1	0.00332642		46.1	0.109988	55.1	0.0831895	64.1	0.0106754
49.1	0.0478565	57.6	0.0507439	66.1	0.0168292		49.1	0.0556991	57.6	0.0915388	66.1	0.0471659
52.1	0.030202	60.1	0.0446262	68.1	0.0284919		52.1	0.0284446	60.1	0.0677766	68.1	0.0697775
55.1	0.0203419	62.6	0.0357842	70.1	0.0332244		55.1	0.0155344	62.6	0.0458082	70.1	0.0711441
58.1	0.0145587	65.1	0.0282836	72.1	0.0332286		58.1	0.00903188	65.1	0.03055	72.1	0.0622482
61.1	0.010945	67.6	0.0225554	74.1	0.0310099		61.1	0.00552556	67.6	0.0205773	74.1	0.050849
64.1	0.00855454	70.1	0.0182713	76.1	0.028028		64.1	0.00352008	70.1	0.0140921	76.1	0.0402499
67.1	0.00689523	72.6	0.0150508	78.1	0.0249793		67.1	0.00231603	72.6	0.00982246	78.1	0.031431
70.1	0.0056963	75.1	0.0125961	80.1	0.0221529		70.1	0.00156395	75.1	0.00696167	80.1	0.0244353
73.1	0.00480048	77.6	0.0106941	82.1	0.0196437		73.1	0.00107871	77.6	0.0050093	82.1	0.0190025
76.1	0.004112	80.1	0.00919563	84.1	0.0174602		76.1	0.000757137	80.1	0.00365336	84.1	0.0148193
79.1	0.00357007	82.6	0.00799627	86.1	0.0155764		79.1	0.000539239	82.6	0.00269638	86.1	0.011604
82.1	0.00313469	85.1	0.00702219	88.1	0.0139551		82.1	0.000388805	85.1	0.00201111	88.1	0.00912878
85.1	0.00277873	87.6	0.00622044	90.1	0.0125585		85.1	0.000283291	87.6	0.001514	90.1	0.00721638
88.1	0.00248322	90.1	0.00555246	92.1	0.0113521		88.1	0.000208279	90.1	0.00114919	92.1	0.00573213
91.1	0.00223463	92.6	0.00498977	94.1	0.0103061		91.1	0.000154328	92.6	0.000878682	94.1	0.00457444
94.1	0.00202306	95.1	0.00451104	96.1	0.00939499		94.1	0.000115133	95.1	0.000676245	96.1	0.00366684
97.1	0.00184114	97.6	0.00410002	98.1	0.00859781		97.1	8.64089e-05	97.6	0.000523493	98.1	0.00295171

## Sheet: Fig4
Fig 4a				Fig 4c			Fig 4c			Fig4c			Fig4d			Fig4d			Fig4d
Ganji et al. Data				Strick et al. Data			Ryu et al. Data			0.4pN(Theoery)			0pN(Theory)			0.2pN(Theory)			1.0pN(Theory)
0.297451	1.69825			15.102	7.96566		-0.568182	9.05483		0	0.00206897		0	0.00786965		0	0.00244696		0	0.00396611
0.297496	1.65844			24.898	13.2232		-10.2273	140.204		0.2	0.00502596		0.2	0.00769372		0.2	0.00359452		0.2	0.0054703
0.205688	1.46918			34.6939	23.0839		-20.4545	243.306		0.4	0.00132018		0.4	0.00591382		0.4	0.00279078		0.4	0.00518155
0.20575	1.41297			44.4898	21.0398		-30.1136	197.206		0.6	0.00316783		0.6	0.00624277		0.6	0.00188928		0.6	0.00381117
0.216922	1.33563			54.6939	32.1712		-40.3409	123.06		0.8	0.00207442		0.8	0.00587531		0.8	0.00240523		0.8	0.00149951
0.195866	1.32871			64.898	18.0645		-50.5682	120.342		1	0.00405102		1	0.00533192		1	0.00281288		1	0.00835748
0.194809	1.28187			74.6939	19.195		-60.2273	92.7609		1.2	0.00376867		1.2	0.00501753		1.2	0.00543539		1.2	0.00703331
0.215954	1.20917			84.4898	23.3414		-70.4545	56.71		1.4	0.00328712		1.4	0.00178287		1.4	0.000581411		1.4	0.00161571
0.276818	1.30959			94.6939	20.1871		-80.1136	28.5995		1.6	0.00218142		1.6	0.011478		1.6	0.00260729		1.6	0.00313846
0.33904	1.18518			104.49	4.17477		-90.3409	23.7654		1.8	0.00664424		1.8	0.00614932		1.8	0.00119753		1.8	0.00343088
0.288133	1.10345			113.878	12.1299		-100.568	14.6986		2	0.00379327		2	0.00215349		2	0.00322489		2	0.000618726
0.287123	1.01446			124.49	11.3573		-109.659	8.28523		2.2	0.00677865		2.2	0.00768828		2.2	0.000881851		2.2	0.00565257
0.337031	0.997835			134.286	2.32912		-119.886	9.27128		2.4	0.00248619		2.4	0.00897087		2.4	0.00345208		2.4	0.00391166
0.278365	0.9138			144.898	12.3502		-130.114	3.37903		2.6	0.00544552		2.6	0.00863799		2.6	0.00449374		2.6	0.00553786
0.308356	0.862138			154.694	2.36961		-140.341	2.24868		2.8	0.00256004		2.8	0.00502079		2.8	0.00314373		2.8	0.00765307
0.307331	0.787201			164.49	4.29381					3	0.00353614		3	0.0105347		3	0.00194419		3	0.00610519
0.368291	0.800967			175.102	3.36249					3.2	0.00321115		3.2	0.00278174		3.2	0.00121748		3.2	0.00181488
0.684789	1.31939			263.265	1.47392					3.4	0.00420696		3.4	0.0100388		3.4	0.0044037		3.4	0.00426909
0.511118	0.971258									3.6	0.00472345		3.6	0.00530708		3.6	0.00325752		3.6	0.00389962
0.532335	0.832985									3.8	0.00344565		3.8	0.00288137		3.8	0.00342666		3.8	0.00499242
0.512374	0.837763									4	0.00531132		4	0.00817454		4	0.00349859		4	0.00505625
0.53461	0.781453									4.2	0.00559337		4.2	0.00700852		4.2	0.00568108		4.2	0.008905
0.684065	0.97279									4.4	0.00436219		4.4	0.0094262		4.4	0.00425689		4.4	0.00376888
0.674323	0.759721									4.6	0.00387777		4.6	0.0085353		4.6	0.00553509		4.6	0.00739464
0.675487	0.710535									4.8	0.0068084		4.8	0.00449043		4.8	0.00408107		4.8	0.0034982
0.644517	0.645106									5	0.00277673		5	0.00250269		5	0.00433122		5	0.00543003
0.76556	0.464212									5.2	0.00463469		5.2	0.00785126		5.2	0.00382268		5.2	0.00565162
0.64683	0.558444									5.4	0.00541854		5.4	0.00579327		5.4	0.00587039		5.4	0.00529774
0.646885	0.509264									5.6	0.00316348		5.6	0.00255563		5.6	0.0033723		5.6	0.00602859
0.624738	0.485948									5.8	0.00345698		5.8	0.00870491		5.8	0.00433258		5.8	0.00585805
0.591525	0.443949									6	0.00473847		6	0.00859213		6	0.00548421		6	0.00529049
0.602627	0.429846									6.2	0.00468628		6.2	0.00983123		6.2	0.00500087		6.2	0.00609963
0.592504	0.561041									6.4	0.00633149		6.4	0.00518013		6.4	0.00226238		6.4	0.00606073
0.562544	0.5846									6.6	0.00660031		6.6	0.0110474		6.6	0.00542788		6.6	0.00909485
0.562635	0.502633									6.8	0.00653323		6.8	0.00606496		6.8	0.00485606		6.8	0.00638815
0.591644	0.336221									7	0.0066747		7	0.00827583		7	0.00348974		7	0.00834927
0.624917	0.324355									7.2	0.00565987		7.2	0.00678233		7.2	0.00353714		7.2	0.00360389
0.645932	0.368753									7.4	0.00730869		7.4	0.00696171		7.4	0.00499654		7.4	0.00592219
0.674767	0.35925									7.6	0.00720583		7.6	0.00681359		7.6	0.00632355		7.6	0.00661698
0.686913	0.40369									7.8	0.00671485		7.8	0.00900043		7.8	0.00565072		7.8	0.00587449
0.672521	0.385022									8	0.00760089		8	0.00752484		8	0.00495533		8	0.0103738
0.685888	0.328753									8.2	0.00408534		8.2	0.00884872		8.2	0.00408007		8.2	0.00683675
0.735759	0.344913									8.4	0.00620327		8.4	0.00889342		8.4	0.00469649		8.4	0.0112116
0.734622	0.37068									8.6	0.00964147		8.6	0.0101829		8.6	0.00474307		8.6	0.00756238
0.766876	0.276852									8.8	0.0072643		8.8	0.011223		8.8	0.00407389		8.8	0.00695042
0.602798	0.275278									9	0.00757727		9	0.0115797		9	0.00777695		9	0.00718989
0.623897	0.244735									9.2	0.00902999		9.2	0.0108553		9.2	0.00689261		9.2	0.00634985
0.595108	0.212083									9.4	0.00845811		9.4	0.00673226		9.4	0.0073562		9.4	0.00809068
0.636151	0.190813									9.6	0.00474595		9.6	0.00554544		9.6	0.00609275		9.6	0.00780497
0.635108	0.13227									9.8	0.0068485		9.8	0.00782926		9.8	0.00684653		9.8	0.0120655
0.645062	0.153301									10	0.00806629		10	0.0085591		10	0.0049431		10	0.0101153
0.703733	0.232651									10.2	0.00707638		10.2	0.00882044		10.2	0.00575522		10.2	0.0130147
0.725921	0.218496									10.4	0.0072786		10.4	0.0155741		10.4	0.0051878		10.4	0.0111591
0.727084	0.16931									10.6	0.00985632		10.6	0.0107451		10.6	0.00713133		10.6	0.0166761
0.739243	0.20204									10.8	0.00988864		10.8	0.0118829		10.8	0.0080008		10.8	0.00721363
0.683873	0.146093									11	0.00937538		11	0.00907355		11	0.0091323		11	0.00739669
0.708284	0.127243									11.2	0.00859179		11.2	0.00962792		11.2	0.00696708		11.2	0.0127851
0.728242	0.124808									11.4	0.0109063		11.4	0.0101211		11.4	0.00698566		11.4	0.00797264
0.684958	0.167165									11.6	0.0105331		11.6	0.00747295		11.6	0.00712321		11.6	0.0112098
0.877911	0.124107									11.8	0.0098049		11.8	0.0098381		11.8	0.00717557		11.8	0.0125346
0.879094	0.0561856									12	0.0077682		12	0.0110315		12	0.00847929		12	0.00834743
										12.2	0.00936467		12.2	0.0115518		12.2	0.00783115		12.2	0.00906159
										12.4	0.00835336		12.4	0.00996945		12.4	0.00925207		12.4	0.0130449
										12.6	0.00996823		12.6	0.0131575		12.6	0.00867035		12.6	0.0111121
										12.8	0.00723185		12.8	0.00909566		12.8	0.00756634		12.8	0.0139842
										13	0.0109357		13	0.0087818		13	0.00876506		13	0.0120022
										13.2	0.0107876		13.2	0.0100994		13.2	0.010436		13.2	0.0109927
										13.4	0.0106364		13.4	0.0118102		13.4	0.00894459		13.4	0.0111737
										13.6	0.00841375		13.6	0.0105651		13.6	0.00959139		13.6	0.0116088
										13.8	0.00845683		13.8	0.00979002		13.8	0.00771662		13.8	0.0126498
										14	0.0105635		14	0.0103037		14	0.00639974		14	0.00694451
										14.2	0.0128892		14.2	0.0111523		14.2	0.00640206		14.2	0.0126741
										14.4	0.00966197		14.4	0.0156109		14.4	0.00740968		14.4	0.0131385
										14.6	0.0111368		14.6	0.0115193		14.6	0.00924336		14.6	0.0133469
										14.8	0.0124386		14.8	0.0121501		14.8	0.00952384		14.8	0.0116121
										15	0.0122743		15	0.0131492		15	0.0107148		15	0.0122953
										15.2	0.012395		15.2	0.0122681		15.2	0.011127		15.2	0.0119028
										15.4	0.0134165		15.4	0.0156507		15.4	0.0104505		15.4	0.0156839
										15.6	0.0125811		15.6	0.0122239		15.6	0.00965996		15.6	0.0145274
										15.8	0.0142588		15.8	0.0128574		15.8	0.00732653		15.8	0.0135052
										16	0.011894		16	0.0113998		16	0.00983944		16	0.0167197
										16.2	0.0136755		16.2	0.0119668		16.2	0.00861929		16.2	0.0138491
										16.4	0.0124246		16.4	0.0121474		16.4	0.0127589		16.4	0.0144011
										16.6	0.00983495		16.6	0.0126799		16.6	0.01173		16.6	0.0139382
										16.8	0.0122752		16.8	0.0151712		16.8	0.00894293		16.8	0.015122
										17	0.01365		17	0.0132194		17	0.0114504		17	0.0129365
										17.2	0.0121883		17.2	0.0140338		17.2	0.0101596		17.2	0.0169398
										17.4	0.015792		17.4	0.0146141		17.4	0.0116961		17.4	0.0180742
										17.6	0.012128		17.6	0.0134725		17.6	0.00998104		17.6	0.0139211
										17.8	0.0136418		17.8	0.0127193		17.8	0.0127927		17.8	0.0144698
										18	0.0120875		18	0.014109		18	0.0140306		18	0.017547
										18.2	0.00993229		18.2	0.0155453		18.2	0.0117841		18.2	0.0156897
										18.4	0.0117964		18.4	0.0104128		18.4	0.0119293		18.4	0.0157131
										18.6	0.0124419		18.6	0.0117407		18.6	0.0133156		18.6	0.0192506
										18.8	0.0146788		18.8	0.0144343		18.8	0.0128435		18.8	0.0158275
										19	0.0147621		19	0.0131475		19	0.0104186		19	0.0134417
										19.2	0.0166041		19.2	0.0150003		19.2	0.0142037		19.2	0.0185514
										19.4	0.0132359		19.4	0.0120484		19.4	0.0109981		19.4	0.0174891
										19.6	0.0152579		19.6	0.0160874		19.6	0.0128535		19.6	0.0164737
										19.8	0.0169339		19.8	0.0125255		19.8	0.0128205		19.8	0.0177688
										20	0.0142037		20	0.0125576		20	0.0139736		20	0.018384
										20.2	0.0126623		20.2	0.0140662		20.2	0.0149058		20.2	0.0217165
										20.4	0.0168987		20.4	0.0132401		20.4	0.0121867		20.4	0.0221448
										20.6	0.0156895		20.6	0.016126		20.6	0.0128214		20.6	0.0226844
										20.8	0.0158589		20.8	0.012943		20.8	0.0134747		20.8	0.014446
										21	0.0171239		21	0.0151369		21	0.013402		21	0.0207137
										21.2	0.0138274		21.2	0.0132353		21.2	0.0147229		21.2	0.0199734
										21.4	0.0164423		21.4	0.0148291		21.4	0.0156263		21.4	0.0135643
										21.6	0.017417		21.6	0.0155394		21.6	0.0140337		21.6	0.0154751
										21.8	0.0171278		21.8	0.0145341		21.8	0.0149522		21.8	0.0169708
										22	0.0162671		22	0.0128241		22	0.0136586		22	0.0192213
										22.2	0.0171875		22.2	0.0154186		22.2	0.0172837		22.2	0.0190759
										22.4	0.0191492		22.4	0.0137934		22.4	0.0145397		22.4	0.0229641
										22.6	0.0173442		22.6	0.0126496		22.6	0.0138691		22.6	0.0241798
										22.8	0.0165853		22.8	0.0148616		22.8	0.0158828		22.8	0.0201521
										23	0.0182562		23	0.013369		23	0.0171037		23	0.0244065
										23.2	0.0159366		23.2	0.0154944		23.2	0.0149952		23.2	0.0222968
										23.4	0.0172082		23.4	0.016866		23.4	0.0185752		23.4	0.0198369
										23.6	0.0198561		23.6	0.0160825		23.6	0.0170153		23.6	0.0181213
										23.8	0.0172076		23.8	0.014723		23.8	0.0150093		23.8	0.0198567
										24	0.018389		24	0.0139058		24	0.0135275		24	0.0209362
										24.2	0.0170153		24.2	0.0152748		24.2	0.0161244		24.2	0.0226341
										24.4	0.0163509		24.4	0.0130376		24.4	0.0183652		24.4	0.0208436
										24.6	0.0173855		24.6	0.015652		24.6	0.0158611		24.6	0.0223741
										24.8	0.0167175		24.8	0.0139532		24.8	0.0149954		24.8	0.0201054
										25	0.019021		25	0.0134804		25	0.016411		25	0.0215161
										25.2	0.0177551		25.2	0.0148246		25.2	0.0148317		25.2	0.0209395
										25.4	0.017708		25.4	0.014329		25.4	0.0167336		25.4	0.0234453
										25.6	0.0194893		25.6	0.0147572		25.6	0.0165133		25.6	0.0245708
										25.8	0.0197262		25.8	0.0157109		25.8	0.0126045		25.8	0.0234159
										26	0.0223631		26	0.0155102		26	0.01614		26	0.0243665
										26.2	0.0177768		26.2	0.0149154		26.2	0.0169453		26.2	0.0202116
										26.4	0.0204415		26.4	0.0140134		26.4	0.0185619		26.4	0.0185385
										26.6	0.0183813		26.6	0.0152056		26.6	0.0183824		26.6	0.024697
										26.8	0.0202147		26.8	0.0136353		26.8	0.0167527		26.8	0.0231957
										27	0.0207328		27	0.0152137		27	0.0153047		27	0.0246276
										27.2	0.020472		27.2	0.0154026		27.2	0.0152229		27.2	0.0277754
										27.4	0.0194699		27.4	0.0141387		27.4	0.0166827		27.4	0.0219992
										27.6	0.0188016		27.6	0.0125769		27.6	0.01978		27.6	0.0232784
										27.8	0.0204329		27.8	0.0152113		27.8	0.0164613		27.8	0.0212512
										28	0.021602		28	0.0140639		28	0.0169906		28	0.0249806
										28.2	0.0203563		28.2	0.0158494		28.2	0.0192584		28.2	0.0204729
										28.4	0.0209096		28.4	0.0134079		28.4	0.0169101		28.4	0.0252433
										28.6	0.020021		28.6	0.0149834		28.6	0.0173337		28.6	0.0239143
										28.8	0.0197901		28.8	0.0137742		28.8	0.0162979		28.8	0.021353
										29	0.0220964		29	0.0170219		29	0.016666		29	0.0227099
										29.2	0.0226539		29.2	0.0145413		29.2	0.0196096		29.2	0.0244061
										29.4	0.0224821		29.4	0.0138471		29.4	0.0178975		29.4	0.0259133
										29.6	0.0204567		29.6	0.0144212		29.6	0.0177328		29.6	0.0256472
										29.8	0.0201414		29.8	0.0140831		29.8	0.0207746		29.8	0.0175486
										30	0.0189967		30	0.0150622		30	0.0172825		30	0.0238331
										30.2	0.020734		30.2	0.0138434		30.2	0.0190288		30.2	0.0272973
										30.4	0.0199347		30.4	0.0158646		30.4	0.0196144		30.4	0.0231692
										30.6	0.0186461		30.6	0.0154616		30.6	0.0182144		30.6	0.0238584
										30.8	0.0222381		30.8	0.013794		30.8	0.016288		30.8	0.0222025
										31	0.0216327		31	0.0149313		31	0.0187468		31	0.0247369
										31.2	0.0200334		31.2	0.0141877		31.2	0.0159672		31.2	0.0264556
										31.4	0.0202204		31.4	0.0151508		31.4	0.0156783		31.4	0.0268927
										31.6	0.0212558		31.6	0.01565		31.6	0.0189446		31.6	0.0245697
										31.8	0.0197225		31.8	0.0150787		31.8	0.0188996		31.8	0.0284921
										32	0.0218977		32	0.0142839		32	0.0181222		32	0.0264132
										32.2	0.0199309		32.2	0.0141138		32.2	0.0196253		32.2	0.0239033
										32.4	0.0189016		32.4	0.0132424		32.4	0.0193135		32.4	0.020855
										32.6	0.0226637		32.6	0.0140242		32.6	0.019924		32.6	0.0287733
										32.8	0.0198673		32.8	0.0147699		32.8	0.0184615		32.8	0.0256877
										33	0.0210637		33	0.0147166		33	0.0167347		33	0.0254945
										33.2	0.0199374		33.2	0.0145432		33.2	0.0198798		33.2	0.0215531
										33.4	0.0218132		33.4	0.014775		33.4	0.0193256		33.4	0.0240206
										33.6	0.0225561		33.6	0.014345		33.6	0.0190074		33.6	0.0248106
										33.8	0.0211965		33.8	0.0147237		33.8	0.0210797		33.8	0.0213472
										34	0.0191935		34	0.0143853		34	0.0191803		34	0.0259518
										34.2	0.0230636		34.2	0.0135048		34.2	0.0189701		34.2	0.0221451
										34.4	0.0212732		34.4	0.0140943		34.4	0.0183047		34.4	0.0264119
										34.6	0.0237666		34.6	0.0152682		34.6	0.018345		34.6	0.0230042
										34.8	0.0222227		34.8	0.0143988		34.8	0.0171578		34.8	0.0251838
										35	0.0227713		35	0.0129331		35	0.0186678		35	0.0221781
										35.2	0.0225555		35.2	0.0139361		35.2	0.0201897		35.2	0.0235685
										35.4	0.0249473		35.4	0.0142428		35.4	0.0185654		35.4	0.0218191
										35.6	0.0205423		35.6	0.0140932		35.6	0.0186891		35.6	0.0251992
										35.8	0.0219118		35.8	0.0139648		35.8	0.019226		35.8	0.0250006
										36	0.0223467		36	0.0134974		36	0.0199368		36	0.0225569
										36.2	0.020908		36.2	0.0140972		36.2	0.0204116		36.2	0.0241326
										36.4	0.0217006		36.4	0.0137819		36.4	0.0194224		36.4	0.0241516
										36.6	0.0219895		36.6	0.0128553		36.6	0.0197305		36.6	0.0238622
										36.8	0.0211388		36.8	0.0141603		36.8	0.0185528		36.8	0.0239241
										37	0.0221271		37	0.013412		37	0.0185091		37	0.0193924
										37.2	0.0214361		37.2	0.0131532		37.2	0.0187433		37.2	0.025623
										37.4	0.0202127		37.4	0.0137383		37.4	0.0183349		37.4	0.0231938
										37.6	0.0227382		37.6	0.013414		37.6	0.0192518		37.6	0.0230537
										37.8	0.021968		37.8	0.0134056		37.8	0.0190224		37.8	0.024066
										38	0.0210503		38	0.0138096		38	0.0193078		38	0.0250925
										38.2	0.0219631		38.2	0.0134909		38.2	0.019492		38.2	0.0227575
										38.4	0.0208144		38.4	0.0132288		38.4	0.0195782		38.4	0.0222305
										38.6	0.0189915		38.6	0.0119835		38.6	0.0191901		38.6	0.0212976
										38.8	0.0202448		38.8	0.0133638		38.8	0.019707		38.8	0.0248587
										39	0.020162		39	0.0134024		39	0.0180519		39	0.0228152
										39.2	0.0181809		39.2	0.0133646		39.2	0.0204132		39.2	0.0230552
										39.4	0.0203846		39.4	0.0139958		39.4	0.0193975		39.4	0.0251569
										39.6	0.0221677		39.6	0.0128897		39.6	0.0191993		39.6	0.025275
										39.8	0.0219517		39.8	0.0128907		39.8	0.0211993		39.8	0.0264878
										40	0.0205378		40	0.0127973		40	0.0187509		40	0.022288
										40.2	0.02138		40.2	0.0127235		40.2	0.0169063		40.2	0.0197153
										40.4	0.0192542		40.4	0.0130216		40.4	0.019422		40.4	0.023853
										40.6	0.0206573		40.6	0.0123685		40.6	0.0187931		40.6	0.0211402
										40.8	0.0196398		40.8	0.0125772		40.8	0.019453		40.8	0.0197915
										41	0.0201355		41	0.0123567		41	0.0200506		41	0.0217171
										41.2	0.0194946		41.2	0.0128028		41.2	0.0206614		41.2	0.0218825
										41.4	0.0207704		41.4	0.0129554		41.4	0.0183843		41.4	0.0212417
										41.6	0.0196505		41.6	0.0125129		41.6	0.0178278		41.6	0.0225818
										41.8	0.0213881		41.8	0.0135454		41.8	0.018598		41.8	0.019797
										42	0.0195138		42	0.0121959		42	0.0188888		42	0.0222018
										42.2	0.0182426		42.2	0.0122731		42.2	0.0193668		42.2	0.0220324
										42.4	0.021094		42.4	0.0125885		42.4	0.0178767		42.4	0.0198523
										42.6	0.0191237		42.6	0.0123583		42.6	0.0195944		42.6	0.019468
										42.8	0.0195368		42.8	0.0119327		42.8	0.0195711		42.8	0.0216241
										43	0.019092		43	0.0114883		43	0.0165842		43	0.0215829
										43.2	0.0177759		43.2	0.0122203		43.2	0.0179549		43.2	0.0204945
										43.4	0.0184482		43.4	0.0114944		43.4	0.0171318		43.4	0.0204411
										43.6	0.0179319		43.6	0.0129155		43.6	0.0179639		43.6	0.0161584
										43.8	0.0184191		43.8	0.0116203		43.8	0.0160173		43.8	0.0172903
										44	0.019375		44	0.0114755		44	0.0175131		44	0.0194521
										44.2	0.0179525		44.2	0.011668		44.2	0.0171971		44.2	0.0174043
										44.4	0.0212267		44.4	0.01167		44.4	0.0171538		44.4	0.0190495
										44.6	0.0162604		44.6	0.0112184		44.6	0.0174298		44.6	0.0177939
										44.8	0.0183103		44.8	0.0116209		44.8	0.0176092		44.8	0.0171433
										45	0.0190406		45	0.0109233		45	0.0179597		45	0.0192667
										45.2	0.0186305		45.2	0.0109017		45.2	0.0172206		45.2	0.0198847
										45.4	0.0185841		45.4	0.0114258		45.4	0.0180387		45.4	0.0200021
										45.6	0.0185419		45.6	0.0115499		45.6	0.0176836		45.6	0.0188839
										45.8	0.0167522		45.8	0.0110957		45.8	0.0174688		45.8	0.0186005
										46	0.0167249		46	0.0106519		46	0.0165863		46	0.0163579
										46.2	0.0179701		46.2	0.0109583		46.2	0.0167727		46.2	0.0171525
										46.4	0.0188875		46.4	0.0107123		46.4	0.0171325		46.4	0.0148004
										46.6	0.0178211		46.6	0.0109501		46.6	0.0176645		46.6	0.0187651
										46.8	0.018378		46.8	0.0110716		46.8	0.0176467		46.8	0.0169972
										47	0.0170556		47	0.0117238		47	0.0162375		47	0.0158273
										47.2	0.0163234		47.2	0.0110308		47.2	0.0176901		47.2	0.0147927
										47.4	0.0163379		47.4	0.0112164		47.4	0.0167364		47.4	0.0134874
										47.6	0.0176953		47.6	0.0112192		47.6	0.0167816		47.6	0.0156506
										47.8	0.0159024		47.8	0.0105462		47.8	0.0175292		47.8	0.016411
										48	0.0170817		48	0.0102808		48	0.0163274		48	0.0168835
										48.2	0.0167564		48.2	0.0112257		48.2	0.0165701		48.2	0.0146134
										48.4	0.017177		48.4	0.0107379		48.4	0.0164782		48.4	0.0153365
										48.6	0.0166704		48.6	0.0104347		48.6	0.0168575		48.6	0.0152761
										48.8	0.0176627		48.8	0.0108374		48.8	0.0169376		48.8	0.0164169
										49	0.0158711		49	0.0098059		49	0.0165233		49	0.0148289
										49.2	0.0166273		49.2	0.0101084		49.2	0.0151242		49.2	0.0169797
										49.4	0.0141082		49.4	0.0103724		49.4	0.0158713		49.4	0.0146261
										49.6	0.0158169		49.6	0.0102693		49.6	0.0149021		49.6	0.0142478
										49.8	0.0162781		49.8	0.0102475		49.8	0.0161531		49.8	0.0134081
										50	0.0158281		50	0.00978423		50	0.0156444		50	0.0133582
										50.2	0.0145819		50.2	0.00959451		50.2	0.0146863		50.2	0.011978
										50.4	0.0145865		50.4	0.0101079		50.4	0.0166767		50.4	0.0133642
										50.6	0.0157022		50.6	0.0098153		50.6	0.0158005		50.6	0.014242
										50.8	0.0155778		50.8	0.00948748		50.8	0.0163482		50.8	0.0128642
										51	0.0151509		51	0.00959881		51	0.0158416		51	0.0132978
										51.2	0.0149699		51.2	0.00914877		51.2	0.0150355		51.2	0.0111963
										51.4	0.0143227		51.4	0.00946606		51.4	0.0151893		51.4	0.0143053
										51.6	0.0152751		51.6	0.00977829		51.6	0.0154249		51.6	0.0108591
										51.8	0.0143422		51.8	0.00937299		51.8	0.0141235		51.8	0.0128123
										52	0.0156612		52	0.00978742		52	0.0146565		52	0.0112051
										52.2	0.0137276		52.2	0.00889804		52.2	0.0150258		52.2	0.0111389
										52.4	0.0152265		52.4	0.00915011		52.4	0.01426		52.4	0.0113409
										52.6	0.0148975		52.6	0.00904579		52.6	0.0154588		52.6	0.0114984
										52.8	0.0148965		52.8	0.00894873		52.8	0.0133401		52.8	0.0116383
										53	0.0148235		53	0.00893468		53	0.0138685		53	0.0114474
										53.2	0.0126053		53.2	0.00906761		53.2	0.0136159		53.2	0.011424
										53.4	0.014191		53.4	0.00916072		53.4	0.0136356		53.4	0.0116166
										53.6	0.0135255		53.6	0.00872178		53.6	0.0135104		53.6	0.00965174
										53.8	0.014357		53.8	0.009284		53.8	0.0142055		53.8	0.011119
										54	0.0124199		54	0.00925005		54	0.013609		54	0.00965608
										54.2	0.0129295		54.2	0.00871464		54.2	0.012624		54.2	0.0128373
										54.4	0.013605		54.4	0.00862796		54.4	0.012657		54.4	0.0114292
										54.6	0.013506		54.6	0.00885398		54.6	0.0148859		54.6	0.0106254
										54.8	0.0125916		54.8	0.00851003		54.8	0.0132169		54.8	0.00797709
										55	0.0133051		55	0.00847167		55	0.0142604		55	0.00861841
										55.2	0.011293		55.2	0.00832812		55.2	0.0128738		55.2	0.00940689
										55.4	0.0116681		55.4	0.00863997		55.4	0.0121764		55.4	0.00896578
										55.6	0.0123544		55.6	0.00828719		55.6	0.0125606		55.6	0.0102699
										55.8	0.0120158		55.8	0.00817839		55.8	0.0126264		55.8	0.0106543
										56	0.0125479		56	0.00857442		56	0.0127824		56	0.0083301
										56.2	0.0114966		56.2	0.0084164		56.2	0.0135706		56.2	0.00923276
										56.4	0.0117351		56.4	0.00828671		56.4	0.0118515		56.4	0.00888465
										56.6	0.0122845		56.6	0.00838805		56.6	0.0121115		56.6	0.00968801
										56.8	0.0105913		56.8	0.00824967		56.8	0.0127352		56.8	0.0083333
										57	0.0111689		57	0.00825923		57	0.012407		57	0.00785884
										57.2	0.0115398		57.2	0.00788674		57.2	0.0114352		57.2	0.0086978
										57.4	0.0105684		57.4	0.00786276		57.4	0.0123972		57.4	0.00933377
										57.6	0.0116012		57.6	0.00774863		57.6	0.0118651		57.6	0.00824429
										57.8	0.0114872		57.8	0.00754387		57.8	0.0112826		57.8	0.00794468
										58	0.0106594		58	0.00766128		58	0.0118736		58	0.00888582
										58.2	0.0110359		58.2	0.00790849		58.2	0.0116332		58.2	0.00901158
										58.4	0.0101131		58.4	0.00805144		58.4	0.0110897		58.4	0.00779354
										58.6	0.0106774		58.6	0.00810633		58.6	0.0116986		58.6	0.00636218
										58.8	0.0105811		58.8	0.00745249		58.8	0.0117953		58.8	0.00718026
										59	0.00986012		59	0.00777343		59	0.0120957		59	0.0077442
										59.2	0.010159		59.2	0.00770885		59.2	0.0112781		59.2	0.00628803
										59.4	0.0120631		59.4	0.0076129		59.4	0.0119764		59.4	0.00680195
										59.6	0.0105177		59.6	0.00728808		59.6	0.0102675		59.6	0.00582672
										59.8	0.00907271		59.8	0.00742368		59.8	0.0110026		59.8	0.00639696
										60	0.00932785		60	0.00763909		60	0.0110786		60	0.00614362
										60.2	0.00925811		60.2	0.00722662		60.2	0.0103382		60.2	0.00601958
										60.4	0.0101535		60.4	0.00722655		60.4	0.0114094		60.4	0.00669788
										60.6	0.00903236		60.6	0.00710943		60.6	0.0102639		60.6	0.00520763
										60.8	0.00878097		60.8	0.00730831		60.8	0.0108207		60.8	0.00643405
										61	0.00982792		61	0.00751618		61	0.0108207		61	0.00681314
										61.2	0.00951795		61.2	0.006934		61.2	0.0101592		61.2	0.00509599
										61.4	0.00877515		61.4	0.00685757		61.4	0.0100437		61.4	0.00540255
										61.6	0.00846308		61.6	0.00712804		61.6	0.00995754		61.6	0.00512151
										61.8	0.00859601		61.8	0.00674482		61.8	0.00991542		61.8	0.00561047
										62	0.00792427		62	0.0070976		62	0.00961342		62	0.00600162
										62.2	0.00933521		62.2	0.00692928		62.2	0.0093297		62.2	0.00544418
										62.4	0.00952605		62.4	0.00706553		62.4	0.00987616		62.4	0.00410034
										62.6	0.00880047		62.6	0.00659203		62.6	0.00882997		62.6	0.00464588
										62.8	0.00873031		62.8	0.00676043		62.8	0.00937246		62.8	0.00505082
										63	0.00853379		63	0.00674945		63	0.0107045		63	0.00490385
										63.2	0.00806051		63.2	0.00678231		63.2	0.00890071		63.2	0.00446299
										63.4	0.00843778		63.4	0.00673423		63.4	0.00942519		63.4	0.00536456
										63.6	0.00835638		63.6	0.00666558		63.6	0.009655		63.6	0.00509328
										63.8	0.00769792		63.8	0.0067002		63.8	0.00933549		63.8	0.00402728
										64	0.0081038		64	0.00658556		64	0.00961826		64	0.00409305
										64.2	0.00780067		64.2	0.00648445		64.2	0.00856774		64.2	0.00496673
										64.4	0.00791777		64.4	0.00660723		64.4	0.00875815		64.4	0.00389297
										64.6	0.00744798		64.6	0.00638371		64.6	0.00855439		64.6	0.00474731
										64.8	0.00665229		64.8	0.00658482		64.8	0.0086566		64.8	0.00379178
										65	0.00622742		65	0.00624451		65	0.00841164		65	0.00525224
										65.2	0.00656054		65.2	0.00652734		65.2	0.00882451		65.2	0.00363098
										65.4	0.00701264		65.4	0.00659322		65.4	0.00862803		65.4	0.00357899
										65.6	0.00607234		65.6	0.00639925		65.6	0.00814199		65.6	0.00270438
										65.8	0.00641765		65.8	0.0065516		65.8	0.00813566		65.8	0.00440452
										66	0.00696177		66	0.00620522		66	0.00797714		66	0.00312195
										66.2	0.00660413		66.2	0.00625053		66.2	0.00808153		66.2	0.00336093
										66.4	0.00586328		66.4	0.00619612		66.4	0.00839676		66.4	0.0032287
										66.6	0.00692654		66.6	0.00640253		66.6	0.00768362		66.6	0.00311336
										66.8	0.00666265		66.8	0.00610585		66.8	0.00748955		66.8	0.00246688
										67	0.00612447		67	0.00626968		67	0.00770022		67	0.00389883
										67.2	0.00647151		67.2	0.00594047		67.2	0.00747642		67.2	0.00321154
										67.4	0.0058879		67.4	0.00614603		67.4	0.00726659		67.4	0.00231265
										67.6	0.00627191		67.6	0.00605471		67.6	0.00852357		67.6	0.00255339
										67.8	0.00651142		67.8	0.00601769		67.8	0.00754007		67.8	0.0025022
										68	0.00606047		68	0.00590903		68	0.00743863		68	0.00320855
										68.2	0.00525418		68.2	0.00595629		68.2	0.00686656		68.2	0.00311786
										68.4	0.00535173		68.4	0.00591819		68.4	0.00659308		68.4	0.00292308
										68.6	0.00519141		68.6	0.00556788		68.6	0.00726559		68.6	0.00280641
										68.8	0.00537978		68.8	0.00579576		68.8	0.00675523		68.8	0.00211115
										69	0.00530875		69	0.00571888		69	0.0060537		69	0.0023508
										69.2	0.00579457		69.2	0.0054765		69.2	0.00710294		69.2	0.00270811
										69.4	0.00530484		69.4	0.00570057		69.4	0.00718568		69.4	0.0022376
										69.6	0.00477508		69.6	0.00578585		69.6	0.00675837		69.6	0.00196658
										69.8	0.00499873		69.8	0.00548489		69.8	0.00673469		69.8	0.00202604
										70	0.00581233		70	0.00575049		70	0.00583204		70	0.00200016
										70.2	0.00425		70.2	0.00543444		70.2	0.00644116		70.2	0.00321906
										70.4	0.00461801		70.4	0.00561977		70.4	0.00672667		70.4	0.00246189
										70.6	0.00376156		70.6	0.00581648		70.6	0.00639919		70.6	0.00221213
										70.8	0.00426943		70.8	0.00550222		70.8	0.00629152		70.8	0.00194329
										71	0.00515197		71	0.00534337		71	0.00627614		71	0.00209633
										71.2	0.00422699		71.2	0.00574661		71.2	0.00614649		71.2	0.00180247
										71.4	0.00465718		71.4	0.00551702		71.4	0.00614834		71.4	0.0017846
										71.6	0.00499909		71.6	0.0052827		71.6	0.00613422		71.6	0.00181625
										71.8	0.00438067		71.8	0.00538732		71.8	0.00598039		71.8	0.00162234
										72	0.00437833		72	0.00521636		72	0.00571207		72	0.00143062
										72.2	0.00418136		72.2	0.00509072		72.2	0.00590684		72.2	0.00213903
										72.4	0.00428227		72.4	0.00528929		72.4	0.00622735		72.4	0.00180539
										72.6	0.00372738		72.6	0.00511124		72.6	0.00623364		72.6	0.00178417
										72.8	0.00388912		72.8	0.00531557		72.8	0.00513026		72.8	0.0010103
										73	0.00403797		73	0.00520074		73	0.00595494		73	0.00131343
										73.2	0.00386798		73.2	0.00531584		73.2	0.00612805		73.2	0.00156031
										73.4	0.0038965		73.4	0.00528036		73.4	0.00582786		73.4	0.00115908
										73.6	0.00407633		73.6	0.00502812		73.6	0.00580366		73.6	0.00180792
										73.8	0.00406657		73.8	0.00494474		73.8	0.0062242		73.8	0.00181668
										74	0.00391117		74	0.00490904		74	0.00562671		74	0.00141175
										74.2	0.00324334		74.2	0.00501564		74.2	0.00519806		74.2	0.00153046
										74.4	0.00333415		74.4	0.00503443		74.4	0.00578424		74.4	0.00116328
										74.6	0.00351034		74.6	0.00508507		74.6	0.00627715		74.6	0.00118359
										74.8	0.00410196		74.8	0.00511539		74.8	0.00490817		74.8	0.000874014
										75	0.00323948		75	0.00500426		75	0.00519441		75	0.00138519
										75.2	0.00353387		75.2	0.00476734		75.2	0.00519496		75.2	0.00129805
										75.4	0.00328421		75.4	0.00485829		75.4	0.00494936		75.4	0.0010602
										75.6	0.0033824		75.6	0.00492731		75.6	0.00513612		75.6	0.000915051
										75.8	0.00326527		75.8	0.00494036		75.8	0.00513017		75.8	0.00138226
										76	0.00358938		76	0.00497626		76	0.00469697		76	0.000749792
										76.2	0.00286528		76.2	0.00483804		76.2	0.00431554		76.2	0.00102457
										76.4	0.00380127		76.4	0.00480161		76.4	0.00452857		76.4	0.00126384
										76.6	0.00373854		76.6	0.00475265		76.6	0.0049703		76.6	0.000337046
										76.8	0.0028129		76.8	0.004657		76.8	0.00446833		76.8	0.000592666
										77	0.00302453		77	0.00468366		77	0.00464185		77	0.00129927
										77.2	0.0027301		77.2	0.00464651		77.2	0.00466746		77.2	0.00101617
										77.4	0.00298278		77.4	0.00474017		77.4	0.00466886		77.4	0.000710773
										77.6	0.00285821		77.6	0.00481036		77.6	0.00457138		77.6	0.000685911
										77.8	0.00299433		77.8	0.00461045		77.8	0.0044096		77.8	0.000629566
										78	0.00287819		78	0.00471797		78	0.00441537		78	0.00112127
										78.2	0.00267789		78.2	0.00455968		78.2	0.00399073		78.2	0.000505755
										78.4	0.00237545		78.4	0.00462364		78.4	0.00404087		78.4	0.00063336
										78.6	0.0026422		78.6	0.00449579		78.6	0.00451516		78.6	0.000447587
										78.8	0.00280866		78.8	0.00457056		78.8	0.0038752		78.8	0.000473724
										79	0.00257762		79	0.00445621		79	0.004037		79	0.000322637
										79.2	0.00216246		79.2	0.00445779		79.2	0.00378479		79.2	0.00120886
										79.4	0.00271753		79.4	0.00459284		79.4	0.00395769		79.4	0.000567004
										79.6	0.00258067		79.6	0.00439393		79.6	0.0038176		79.6	0.000612485
										79.8	0.00208753		79.8	0.00453555		79.8	0.00365869		79.8	0.0007372
										80	0.00244458		80	0.00439372		80	0.00409868		80	0.00069049
										80.2	0.00232478		80.2	0.0045259		80.2	0.00387807		80.2	0.000523313
										80.4	0.00250277		80.4	0.00437103		80.4	0.00364164		80.4	0.000534605
										80.6	0.00249476		80.6	0.00444453		80.6	0.00424396		80.6	0.000490003
										80.8	0.00256005		80.8	0.0043797		80.8	0.00334281		80.8	0.000532021
										81	0.00213677		81	0.00432489		81	0.00377611		81	0.000486757
										81.2	0.00242585		81.2	0.00435712		81.2	0.00379637		81.2	0.000500001
										81.4	0.00212424		81.4	0.0043447		81.4	0.00364022		81.4	0.000214065
										81.6	0.00230865		81.6	0.00424983		81.6	0.00386927		81.6	0.000439641
										81.8	0.00220779		81.8	0.00411782		81.8	0.00363911		81.8	0.000505519
										82	0.00219955		82	0.00407262		82	0.00309125		82	0.000629106
										82.2	0.00219328		82.2	0.00421527		82.2	0.00318839		82.2	0.000217089
										82.4	0.00183503		82.4	0.00435569		82.4	0.00325281		82.4	0.000565717
										82.6	0.00157488		82.6	0.0041097		82.6	0.0033251		82.6	0.000392311
										82.8	0.00200741		82.8	0.00422864		82.8	0.00339523		82.8	0.000292854
										83	0.00195152		83	0.00426961		83	0.00284863		83	0.000501004
										83.2	0.00156468		83.2	0.0041654		83.2	0.00342556		83.2	0.000551957
										83.4	0.00167132		83.4	0.00399429		83.4	0.0029865		83.4	0.000337913
										83.6	0.0020118		83.6	0.00406544		83.6	0.00311265		83.6	0.000202509
										83.8	0.00157946		83.8	0.00412911		83.8	0.00268147		83.8	0.000301606
										84	0.00187094		84	0.00418686		84	0.00328381		84	0.000150881
										84.2	0.00173052		84.2	0.00409893		84.2	0.00276993		84.2	0.000297925
										84.4	0.00143272		84.4	0.00402734		84.4	0.00307592		84.4	5.6156e-05
										84.6	0.00168413		84.6	0.00412156		84.6	0.00280666		84.6	0.000230926
										84.8	0.00121157		84.8	0.00401285		84.8	0.00298531		84.8	0.000163534
										85	0.00156597		85	0.00405079		85	0.00266133		85	0.000175899
										85.2	0.00147793		85.2	0.00411971		85.2	0.00306541		85.2	0.000307041
										85.4	0.00180199		85.4	0.00395562		85.4	0.00284177		85.4	0.00015266
										85.6	0.00176359		85.6	0.00395717		85.6	0.00278592		85.6	0.000377987
										85.8	0.00157836		85.8	0.00386201		85.8	0.00263679		85.8	0.000406596
										86	0.00174811		86	0.00391593		86	0.00278763		86	0.000280369
										86.2	0.00163033		86.2	0.00400239		86.2	0.00270313		86.2	0.000141851
										86.4	0.00149271		86.4	0.00397393		86.4	0.00247661		86.4	0.000569638
										86.6	0.00110553		86.6	0.0038134		86.6	0.00275161		86.6	0.000255384
										86.8	0.00139193		86.8	0.0039068		86.8	0.00259382		86.8	9.72083e-05
										87	0.00118845		87	0.00393065		87	0.00257736		87	8.07314e-05
										87.2	0.00128307		87.2	0.00383356		87.2	0.00292127		87.2	8.47509e-05
										87.4	0.00112309		87.4	0.00380973		87.4	0.00260871		87.4	0.00017204
										87.6	0.00110986		87.6	0.00370685		87.6	0.00257074		87.6	0.000267333
										87.8	0.0014236		87.8	0.00376342		87.8	0.00256056		87.8	0.000305745
										88	0.00107328		88	0.00376965		88	0.0025393		88	0.000228937
										88.2	0.00124497		88.2	0.00386267		88.2	0.00217986		88.2	0.000256756
										88.4	0.00125688		88.4	0.00382033		88.4	0.00228378		88.4	0.000131075
										88.6	0.00147105		88.6	0.00370662		88.6	0.00241844		88.6	0.000299395
										88.8	0.00135841		88.8	0.00376425		88.8	0.00219112		88.8	0.000109482
										89	0.0012646		89	0.00365631		89	0.00228303		89	0.000241012
										89.2	0.0008526		89.2	0.00371327		89.2	0.00235829		89.2	0.000194273
										89.4	0.000946226		89.4	0.00376958		89.4	0.0024531		89.4	5.9199e-05
										89.6	0.00120277		89.6	0.00372433		89.6	0.00233833		89.6	6.32934e-05
										89.8	0.00123268		89.8	0.00368961		89.8	0.00244154		89.8	8.37171e-05
										90	0.00112196		90	0.00366744		90	0.00222877		90	8.9187e-05
										90.2	0.000997613		90.2	0.00360868		90.2	0.00204357		90.2	0.000131557
										90.4	0.000893879		90.4	0.00364551		90.4	0.00211456		90.4	0.000101148
										90.6	0.00126748		90.6	0.00359641		90.6	0.00200256		90.6	0.000203726
										90.8	0.000969097		90.8	0.00373266		90.8	0.00195168		90.8	7.7716e-05
										91	0.00107453		91	0.00342075		91	0.00218225		91	0.000207599
										91.2	0.000841647		91.2	0.00362161		91.2	0.00219953		91.2	0.000236818
										91.4	0.00111475		91.4	0.00349064		91.4	0.0020937		91.4	7.35053e-05
										91.6	0.000814212		91.6	0.00347103		91.6	0.00226478		91.6	8.93392e-05
										91.8	0.000902235		91.8	0.00364041		91.8	0.00194777		91.8	4.59824e-05
										92	0.000787831		92	0.00349714		92	0.00201409		92	0.000117668
										92.2	0.000962775		92.2	0.0034495		92.2	0.00181009		92.2	9.81932e-05
										92.4	0.000925289		92.4	0.00357375		92.4	0.00178405		92.4	9.41259e-05
										92.6	0.000652891		92.6	0.00358936		92.6	0.00200444		92.6	8.88998e-05
										92.8	0.000737869		92.8	0.00341917		92.8	0.00172055		92.8	2.28702e-05
										93	0.000730153		93	0.00358248		93	0.00183595		93	0.000126743
										93.2	0.000756426		93.2	0.00335138		93.2	0.00175107		93.2	7.10976e-05
										93.4	0.000744482		93.4	0.00346994		93.4	0.0019945		93.4	0.000100195
										93.6	0.000723003		93.6	0.00341373		93.6	0.00162564		93.6	4.22567e-05
										93.8	0.000743844		93.8	0.00328546		93.8	0.00184217		93.8	2.41462e-05
										94	0.000774		94	0.00339509		94	0.00186824		94	0.000107438
										94.2	0.00078456		94.2	0.00350412		94.2	0.00164882		94.2	0.000123898
										94.4	0.000753004		94.4	0.00340327		94.4	0.00173816		94.4	5.05224e-05
										94.6	0.000647333		94.6	0.00339109		94.6	0.00197959		94.6	3.22538e-05
										94.8	0.000742025		94.8	0.00344392		94.8	0.00174989		94.8	0.000149903
										95	0.000750202		95	0.00339586		95	0.00147869		95	2.01107e-05
										95.2	0.000700494		95.2	0.0032606		95.2	0.00163932		95.2	0.000114002
										95.4	0.000506391		95.4	0.00327218		95.4	0.00157795		95.4	0.000136848
										95.6	0.000728616		95.6	0.00346438		95.6	0.00155501		95.6	4.68301e-05
										95.8	0.000822941		95.8	0.00325454		95.8	0.0016519		95.8	1.97706e-05
										96	0.000837225		96	0.00332105		96	0.00147243		96	9.55196e-05
										96.2	0.00055487		96.2	0.00335005		96.2	0.00151214		96.2	3.57467e-05
										96.4	0.000473525		96.4	0.0033992		96.4	0.0015253		96.4	4.92406e-06
										96.6	0.000706045		96.6	0.00331128		96.6	0.00143335		96.6	2.47909e-05
										96.8	0.000581462		96.8	0.00321625		96.8	0.00144851		96.8	1.59781e-05
										97	0.00059254		97	0.00330779		97	0.0014775		97	1.57906e-05
										97.2	0.000537986		97.2	0.00325103		97.2	0.00138749		97.2	2.71139e-05
										97.4	0.000524164		97.4	0.00320352		97.4	0.00145927		97.4	1.84534e-05
										97.6	0.000421009		97.6	0.00315926		97.6	0.00153464		97.6	4.62507e-05
										97.8	0.000548859		97.8	0.00318948		97.8	0.00146621		97.8	9.64108e-06
										98	0.000710967		98	0.00322879		98	0.00152811		98	1.03956e-05
										98.2	0.000552938		98.2	0.00326166		98.2	0.00142693		98.2	9.93839e-06
										98.4	0.000509044		98.4	0.00305298		98.4	0.00134748		98.4	1.24248e-05
										98.6	0.000437412		98.6	0.00331209		98.6	0.00130986		98.6	3.62443e-05
										98.8	0.000473605		98.8	0.0031349		98.8	0.00135004		98.8	8.96218e-06
										99	0.000419664		99	0.00313809		99	0.00127118		99	7.85046e-06
										99.2	0.000393475		99.2	0.00319549		99.2	0.00124306		99.2	9.53631e-06
										99.4	0.000492902		99.4	0.00327683		99.4	0.00127016		99.4	1.22556e-05
										99.6	0.000405385		99.6	0.00312264		99.6	0.00119703		99.6	1.23517e-05
										99.8	0.000397389		99.8	0.00312388		99.8	0.00136277		99.8	3.07905e-05
										100	0.000399603		100	0.00311493		100	0.0012605		100	8.88321e-06
										100.2	0.000382099		100.2	0.00309198		100.2	0.00110468		100.2	1.46351e-05
										100.4	0.000368087		100.4	0.00305908		100.4	0.00114269		100.4	5.56993e-06
										100.6	0.000390486		100.6	0.00315938		100.6	0.00116736		100.6	3.549e-05
										100.8	0.00031575		100.8	0.00298301		100.8	0.00117931		100.8	5.51929e-06
										101	0.000506692		101	0.00300108		101	0.0012205		101	4.01951e-05
										101.2	0.0005335		101.2	0.00302546		101.2	0.00104103		101.2	6.93725e-06
										101.4	0.000378856		101.4	0.00311383		101.4	0.0010216		101.4	6.1194e-06
										101.6	0.000315952		101.6	0.00302174		101.6	0.00109633		101.6	1.41402e-05
										101.8	0.000407412		101.8	0.00306574		101.8	0.00128203		101.8	6.12689e-06
										102	0.000493835		102	0.0031707		102	0.00118105		102	1.00452e-05
										102.2	0.000321795		102.2	0.00294021		102.2	0.00117492		102.2	8.44261e-06
										102.4	0.000302609		102.4	0.0030421		102.4	0.00112303		102.4	6.04664e-06
										102.6	0.000362335		102.6	0.00301259		102.6	0.00110589		102.6	3.95608e-05
										102.8	0.000294042		102.8	0.00302261		102.8	0.00095653		102.8	2.46935e-05
										103	0.000469548		103	0.00298447		103	0.00106921		103	2.26138e-06
										103.2	0.000342216		103.2	0.00306041		103.2	0.00104437		103.2	3.8258e-05
										103.4	0.0002956		103.4	0.00302648		103.4	0.000942692		103.4	8.38553e-06
										103.6	0.000326894		103.6	0.00301967		103.6	0.00100614		103.6	7.20767e-06
										103.8	0.000270511		103.8	0.00299441		103.8	0.00114234		103.8	6.69964e-06
										104	0.000370302		104	0.00301859		104	0.00104458		104	4.05518e-06
										104.2	0.000248758		104.2	0.00300389		104.2	0.000950456		104.2	6.62239e-06
										104.4	0.000245589		104.4	0.00294165		104.4	0.00101106		104.4	2.06592e-06
										104.6	0.000388482		104.6	0.00301829		104.6	0.000921803		104.6	1.2634e-06
										104.8	0.000281133		104.8	0.00298229		104.8	0.000901313		104.8	1.1507e-06
										105	0.000299552		105	0.00302977		105	0.000907569		105	1.68609e-05
										105.2	0.000379217		105.2	0.00302469		105.2	0.000916398		105.2	4.70067e-06
										105.4	0.0002458		105.4	0.00291288		105.4	0.000991392		105.4	9.52116e-06
										105.6	0.000248008		105.6	0.00282286		105.6	0.000887367		105.6	2.15439e-06
										105.8	0.000262295		105.8	0.00286433		105.8	0.000871969		105.8	4.90448e-06
										106	0.00022969		106	0.00283999		106	0.000969599		106	1.32413e-05
										106.2	0.000415408		106.2	0.00281889		106.2	0.000880524		106.2	2.67054e-06
										106.4	0.00018691		106.4	0.00282317		106.4	0.000768073		106.4	1.4466e-06
										106.6	0.000264321		106.6	0.00293215		106.6	0.00089192		106.6	2.22552e-06
										106.8	0.000185699		106.8	0.00287919		106.8	0.00077201		106.8	1.35643e-06
										107	0.000293134		107	0.00282651		107	0.000835818		107	1.4231e-06
										107.2	0.000275482		107.2	0.0028796		107.2	0.000813555		107.2	1.80499e-06
										107.4	0.000242404		107.4	0.00283937		107.4	0.000788536		107.4	5.97743e-07
										107.6	0.000217443		107.6	0.00281093		107.6	0.000831348		107.6	1.49577e-06
										107.8	0.000184627		107.8	0.00283379		107.8	0.000702241		107.8	2.40696e-06
										108	0.000281518		108	0.00278782		108	0.000844303		108	4.22798e-06
										108.2	0.000241719		108.2	0.00282286		108.2	0.000839086		108.2	2.13514e-06
										108.4	0.000235566		108.4	0.00285226		108.4	0.000709236		108.4	2.59021e-06
										108.6	0.000179584		108.6	0.00272322		108.6	0.000737035		108.6	2.27375e-06
										108.8	0.000185398		108.8	0.00279954		108.8	0.000768597		108.8	1.49166e-06
										109	0.000208668		109	0.00267954		109	0.000690974		109	1.26559e-06
										109.2	0.000197311		109.2	0.00272733		109.2	0.000769406		109.2	1.32278e-06
										109.4	0.000188239		109.4	0.00281171		109.4	0.000646093		109.4	1.59073e-06
										109.6	0.000152047		109.6	0.00274283		109.6	0.000671647		109.6	9.64684e-07
										109.8	0.000216778		109.8	0.00279497		109.8	0.000665558		109.8	1.5599e-06
										110	0.000256815		110	0.00271022		110	0.000675753		110	3.43119e-07
										110.2	0.000185307		110.2	0.00273732		110.2	0.000686175		110.2	8.42905e-07
										110.4	0.000210024		110.4	0.00274592		110.4	0.000670827		110.4	3.0504e-06
										110.6	0.000245581		110.6	0.0027143		110.6	0.000620059		110.6	7.55912e-07
										110.8	0.000166442		110.8	0.00275382		110.8	0.000738643		110.8	4.57042e-07
										111	0.000180014		111	0.00267853		111	0.000674386		111	3.31376e-07
										111.2	0.000181204		111.2	0.00272852		111.2	0.000587578		111.2	4.30818e-06
										111.4	0.000155986		111.4	0.00270804		111.4	0.000704588		111.4	1.98867e-06
										111.6	0.00015651		111.6	0.00273314		111.6	0.000698225		111.6	5.54677e-07
										111.8	0.000187375		111.8	0.0026695		111.8	0.000587604		111.8	3.41004e-06
										112	0.000132185		112	0.00275753		112	0.000597857		112	7.28152e-07
										112.2	0.000179465		112.2	0.00266447		112.2	0.00051476		112.2	4.85173e-07
										112.4	0.000184312		112.4	0.00266536		112.4	0.000608559		112.4	2.53466e-06
										112.6	0.000187108		112.6	0.00266463		112.6	0.000552096		112.6	7.14509e-07
										112.8	0.000127909		112.8	0.00267186		112.8	0.000574493		112.8	3.46204e-07
										113	0.000145536		113	0.00260509		113	0.000553887		113	3.81282e-07
										113.2	0.00015771		113.2	0.0026995		113.2	0.000627931		113.2	6.48049e-07
										113.4	0.00013668		113.4	0.00260436		113.4	0.000549591		113.4	5.17281e-07
										113.6	0.000194816		113.6	0.00261689		113.6	0.000570304		113.6	6.52452e-07
										113.8	0.000163322		113.8	0.00258929		113.8	0.000585327		113.8	5.15871e-07
										114	0.000133005		114	0.0027016		114	0.000573994		114	1.11006e-06
										114.2	0.000128805		114.2	0.00260187		114.2	0.000568319		114.2	3.33945e-06
										114.4	0.000137571		114.4	0.00254911		114.4	0.000559921		114.4	1.39932e-07
										114.6	0.000122633		114.6	0.00266764		114.6	0.000525951		114.6	2.84478e-07
										114.8	0.000129301		114.8	0.00267282		114.8	0.000574117		114.8	5.55861e-07
										115	0.000178464		115	0.00264739		115	0.000509328		115	3.19188e-07
										115.2	0.000117706		115.2	0.00260341		115.2	0.000500803		115.2	1.54295e-07
										115.4	8.7363e-05		115.4	0.00261466		115.4	0.000528909		115.4	1.39438e-06
										115.6	9.48743e-05		115.6	0.0025398		115.6	0.000557931		115.6	8.38386e-07
										115.8	0.00014118		115.8	0.00253824		115.8	0.000539037		115.8	2.20386e-07
										116	0.000141889		116	0.00249742		116	0.000484857		116	1.89299e-06
										116.2	0.00011125		116.2	0.00256009		116.2	0.000479939		116.2	2.81511e-07
										116.4	7.69821e-05		116.4	0.00248957		116.4	0.000456165		116.4	4.8045e-07
										116.6	0.000190816		116.6	0.00250391		116.6	0.00048349		116.6	6.00531e-06
										116.8	8.0421e-05		116.8	0.0024756		116.8	0.00044844		116.8	2.34283e-07
										117	0.000130449		117	0.0025019		117	0.000503358		117	3.78158e-07
										117.2	0.000117821		117.2	0.00253273		117.2	0.00050348		117.2	5.49282e-07
										117.4	8.84934e-05		117.4	0.0025657		117.4	0.00038887		117.4	1.48646e-07
										117.6	7.01181e-05		117.6	0.00245926		117.6	0.000513823		117.6	1.69533e-07
										117.8	0.000107674		117.8	0.0024948		117.8	0.000431029		117.8	4.39547e-07
										118	8.41939e-05		118	0.00256067		118	0.000427271		118	1.57607e-07
										118.2	0.000117229		118.2	0.00253734		118.2	0.000434456		118.2	3.78597e-07
										118.4	9.64304e-05		118.4	0.00243805		118.4	0.00043508		118.4	2.86794e-07
										118.6	9.06692e-05		118.6	0.00249096		118.6	0.000395919		118.6	4.46995e-07
										118.8	8.03435e-05		118.8	0.00245281		118.8	0.000443347		118.8	2.8019e-07
										119	7.40022e-05		119	0.00252434		119	0.000395058		119	1.15223e-07
										119.2	7.68976e-05		119.2	0.00249514		119.2	0.000430491		119.2	3.06384e-07
										119.4	0.000129263		119.4	0.00245822		119.4	0.000405298		119.4	2.73823e-07
										119.6	6.13735e-05		119.6	0.00246671		119.6	0.00041535		119.6	1.36803e-06
										119.8	7.99113e-05		119.8	0.00246069		119.8	0.000407181		119.8	3.41076e-07
										120	5.75088e-05		120	0.0024081		120	0.000402972		120	1.8816e-07
										120.2	7.17705e-05		120.2	0.00245631		120.2	0.000361518		120.2	4.62011e-08
										120.4	7.17468e-05		120.4	0.00243447		120.4	0.000341361		120.4	2.80107e-07
										120.6	5.56131e-05		120.6	0.0024302		120.6	0.000351961		120.6	5.00408e-07
										120.8	7.22027e-05		120.8	0.00250133		120.8	0.00038665		120.8	6.30056e-08
										121	0.000113131		121	0.00239883		121	0.000365404		121	3.88073e-08
										121.2	7.86798e-05		121.2	0.00239963		121.2	0.000449418		121.2	5.09319e-07
										121.4	7.29556e-05		121.4	0.00241201		121.4	0.000330731		121.4	9.08187e-08
										121.6	6.585e-05		121.6	0.00243231		121.6	0.00033087		121.6	5.79456e-08
										121.8	6.40459e-05		121.8	0.00244299		121.8	0.000363791		121.8	5.10721e-06
										122	6.63802e-05		122	0.00243514		122	0.000326775		122	1.24366e-07
										122.2	5.16294e-05		122.2	0.0023912		122.2	0.000379283		122.2	7.59652e-08
										122.4	9.49008e-05		122.4	0.00237487		122.4	0.000334756		122.4	2.94045e-08
										122.6	5.68407e-05		122.6	0.00241596		122.6	0.00033746		122.6	6.14228e-08
										122.8	8.46655e-05		122.8	0.00241481		122.8	0.000285751		122.8	4.68268e-08
										123	5.58774e-05		123	0.00243021		123	0.000321669		123	8.30511e-08
										123.2	5.0324e-05		123.2	0.0024274		123.2	0.000308589		123.2	3.26637e-07
										123.4	5.40229e-05		123.4	0.00239788		123.4	0.000341871		123.4	1.55894e-07
										123.6	6.79829e-05		123.6	0.00237559		123.6	0.000323702		123.6	2.44671e-07
										123.8	7.66918e-05		123.8	0.00237542		123.8	0.000308629		123.8	2.03304e-08
										124	5.01867e-05		124	0.00232006		124	0.000303576		124	3.9778e-08
										124.2	4.63397e-05		124.2	0.00238752		124.2	0.000299809		124.2	2.74225e-08
										124.4	7.34694e-05		124.4	0.00233725		124.4	0.000333196		124.4	1.96846e-08
										124.6	5.26544e-05		124.6	0.00232898		124.6	0.00026599		124.6	6.60065e-07
										124.8	6.20992e-05		124.8	0.00227217		124.8	0.000327459		124.8	3.18301e-08
										125	4.45279e-05		125	0.0023651		125	0.000348184		125	3.25995e-08
										125.2	4.49079e-05		125.2	0.00240191		125.2	0.000291089		125.2	5.33104e-08
										125.4	5.52005e-05		125.4	0.00231226		125.4	0.000266898		125.4	2.65011e-08
										125.6	4.95671e-05		125.6	0.002392		125.6	0.000260998		125.6	3.47179e-08
										125.8	6.19995e-05		125.8	0.00233362		125.8	0.000302243		125.8	2.78331e-07
										126	4.27091e-05		126	0.00233646		126	0.000242961		126	1.00028e-08
										126.2	4.81371e-05		126.2	0.00228089		126.2	0.000262561		126.2	2.18947e-08
										126.4	3.9086e-05		126.4	0.00224155		126.4	0.000262755		126.4	1.85566e-07
										126.6	4.46655e-05		126.6	0.00228571		126.6	0.000239838		126.6	9.87699e-08
										126.8	3.87969e-05		126.8	0.00231386		126.8	0.000322106		126.8	4.01323e-08
										127	4.79389e-05		127	0.00228029		127	0.00024334		127	1.51246e-07
										127.2	3.70133e-05		127.2	0.00229516		127.2	0.000281211		127.2	1.93948e-08
										127.4	5.1313e-05		127.4	0.00229083		127.4	0.000256093		127.4	1.58963e-08
										127.6	3.95762e-05		127.6	0.00227328		127.6	0.000241958		127.6	1.62544e-08
										127.8	4.37469e-05		127.8	0.00226297		127.8	0.000242043		127.8	6.58255e-08
										128	3.23945e-05		128	0.00224313		128	0.000253709		128	7.89826e-08
										128.2	4.91396e-05		128.2	0.00226741		128.2	0.000260143		128.2	3.0698e-07
										128.4	4.66873e-05		128.4	0.00223445		128.4	0.000229683		128.4	7.58767e-09
										128.6	3.38567e-05		128.6	0.00226328		128.6	0.00023797		128.6	1.35737e-08
										128.8	5.60059e-05		128.8	0.0023106		128.8	0.000225871		128.8	3.85427e-08
										129	2.91427e-05		129	0.00219483		129	0.000222928		129	3.14005e-08
										129.2	3.18966e-05		129.2	0.00231478		129.2	0.000234717		129.2	5.96898e-08
										129.4	3.49771e-05		129.4	0.00226494		129.4	0.000230494		129.4	1.83779e-08
										129.6	3.93491e-05		129.6	0.0022674		129.6	0.000201645		129.6	1.33446e-07
										129.8	3.59858e-05		129.8	0.00223974		129.8	0.000218893		129.8	2.22101e-08
										130	3.81427e-05		130	0.00221641		130	0.000241326		130	1.43026e-07
										130.2	3.29214e-05		130.2	0.00222023		130.2	0.000210929		130.2	1.94434e-08
										130.4	2.39571e-05		130.4	0.0022352		130.4	0.000230064		130.4	7.93461e-09
										130.6	2.82602e-05		130.6	0.00221902		130.6	0.00021706		130.6	3.30201e-07
										130.8	4.51326e-05		130.8	0.00215959		130.8	0.000225587		130.8	5.2672e-09
										131	3.26534e-05		131	0.00222054		131	0.00019838		131	2.03756e-08
										131.2	3.42715e-05		131.2	0.00228118		131.2	0.000213367		131.2	2.21882e-07
										131.4	2.83115e-05		131.4	0.00216969		131.4	0.000214385		131.4	7.18675e-09
										131.6	3.88141e-05		131.6	0.00224907		131.6	0.000209387		131.6	6.42525e-09
										131.8	2.3324e-05		131.8	0.00222484		131.8	0.000216812		131.8	1.47659e-08
										132	3.62722e-05		132	0.00221234		132	0.000178969		132	1.74924e-08
										132.2	2.74274e-05		132.2	0.0022002		132.2	0.000204162		132.2	1.07992e-08
										132.4	2.8629e-05		132.4	0.00217397		132.4	0.000228814		132.4	6.63495e-09
										132.6	2.65425e-05		132.6	0.00217938		132.6	0.00017851		132.6	6.96212e-09
										132.8	3.12919e-05		132.8	0.00215113		132.8	0.000196598		132.8	7.77777e-09
										133	2.98145e-05		133	0.00213438		133	0.000193961		133	1.11957e-08
										133.2	2.45036e-05		133.2	0.00219173		133.2	0.000174801		133.2	2.53404e-09
										133.4	2.47614e-05		133.4	0.00218036		133.4	0.000192072		133.4	5.13279e-08
										133.6	2.13713e-05		133.6	0.00220885		133.6	0.000182928		133.6	1.51255e-08
										133.8	2.04565e-05		133.8	0.0021801		133.8	0.000174559		133.8	2.34883e-08
										134	1.93148e-05		134	0.00217851		134	0.000152689		134	3.14091e-09
										134.2	2.19623e-05		134.2	0.00213801		134.2	0.000205377		134.2	7.84439e-09
										134.4	2.51955e-05		134.4	0.00214739		134.4	0.000170169		134.4	6.97955e-09
										134.6	2.3333e-05		134.6	0.00212192		134.6	0.000164771		134.6	5.20736e-09
										134.8	1.96496e-05		134.8	0.00213013		134.8	0.000195755		134.8	1.20802e-07
										135	2.2704e-05		135	0.00207197		135	0.000163521		135	6.55355e-09
										135.2	1.98601e-05		135.2	0.00215013		135.2	0.000165016		135.2	7.57257e-09
										135.4	2.18721e-05		135.4	0.00219004		135.4	0.000158287		135.4	6.6223e-09
										135.6	1.73566e-05		135.6	0.0020951		135.6	0.000153357		135.6	5.84521e-09
										135.8	1.58054e-05		135.8	0.00215137		135.8	0.000164329		135.8	6.99911e-09
										136	1.99671e-05		136	0.00215223		136	0.00015889		136	4.97958e-09
										136.2	1.79562e-05		136.2	0.00205856		136.2	0.000155391		136.2	4.04903e-09
										136.4	1.70346e-05		136.4	0.00213359		136.4	0.000158524		136.4	2.90095e-08
										136.6	1.9442e-05		136.6	0.00214089		136.6	0.000149011		136.6	1.92111e-08
										136.8	2.00642e-05		136.8	0.00210373		136.8	0.000150277		136.8	5.21042e-09
										137	1.76821e-05		137	0.00212364		137	0.000149742		137	3.39658e-08
										137.2	2.00633e-05		137.2	0.00206261		137.2	0.000151627		137.2	6.14309e-09
										137.4	2.03877e-05		137.4	0.00210452		137.4	0.000138006		137.4	3.42552e-09
										137.6	1.84897e-05		137.6	0.00212762		137.6	0.000150635		137.6	2.96121e-09
										137.8	1.90863e-05		137.8	0.00209246		137.8	0.000146799		137.8	1.1036e-09
										138	1.58992e-05		138	0.00211605		138	0.000158064		138	2.46731e-09
										138.2	1.74822e-05		138.2	0.0021458		138.2	0.000151216		138.2	2.48365e-09
										138.4	1.84655e-05		138.4	0.00206976		138.4	0.000138218		138.4	3.0027e-09
										138.6	1.33876e-05		138.6	0.00206103		138.6	0.000134622		138.6	1.23464e-08
										138.8	1.65488e-05		138.8	0.00202436		138.8	0.000123353		138.8	1.75895e-09
										139	1.55674e-05		139	0.00203685		139	0.000141766		139	1.35347e-09
										139.2	1.31425e-05		139.2	0.00205116		139.2	0.000129663		139.2	1.11566e-09
										139.4	1.3254e-05		139.4	0.00202921		139.4	0.00012797		139.4	9.35471e-10
										139.6	1.341e-05		139.6	0.00205985		139.6	0.000129619		139.6	5.97878e-09
										139.8	1.28762e-05		139.8	0.0020324		139.8	0.000124223		139.8	2.60689e-09
										140	1.37684e-05		140	0.00211603		140	0.000147787		140	6.29506e-09
										140.2	1.40038e-05		140.2	0.00203873		140.2	0.000122104		140.2	5.25751e-09
										140.4	1.17968e-05		140.4	0.00201721		140.4	0.00012032		140.4	1.55571e-09
										140.6	1.49801e-05		140.6	0.00205853		140.6	0.000124667		140.6	1.32088e-08
										140.8	1.35569e-05		140.8	0.00199428		140.8	0.00011334		140.8	1.7433e-09
										141	1.41442e-05		141	0.00200234		141	0.000116062		141	9.73476e-10
										141.2	1.3427e-05		141.2	0.00196793		141.2	0.000117479		141.2	3.04164e-09
										141.4	1.34171e-05		141.4	0.00205395		141.4	0.000120825		141.4	8.18524e-10
										141.6	1.13128e-05		141.6	0.00201059		141.6	0.000129652		141.6	3.75867e-09
										141.8	1.32566e-05		141.8	0.00200713		141.8	0.000120575		141.8	3.07164e-09
										142	1.35131e-05		142	0.00197326		142	0.000105807		142	7.05072e-10
										142.2	1.24919e-05		142.2	0.00198149		142.2	9.74377e-05		142.2	1.19552e-09
										142.4	9.90484e-06		142.4	0.00198944		142.4	9.89369e-05		142.4	5.00396e-09
										142.6	1.0468e-05		142.6	0.00203089		142.6	0.000104385		142.6	1.17421e-09
										142.8	1.08846e-05		142.8	0.00199253		142.8	0.000110037		142.8	1.24071e-09
										143	1.24806e-05		143	0.00200541		143	0.000107474		143	3.78192e-09
										143.2	9.35084e-06		143.2	0.00201834		143.2	9.83649e-05		143.2	1.68649e-09
										143.4	1.13761e-05		143.4	0.00194453		143.4	0.000111052		143.4	2.22041e-09
										143.6	1.2393e-05		143.6	0.00200017		143.6	0.000103951		143.6	3.43496e-10
										143.8	1.16197e-05		143.8	0.00197333		143.8	9.61892e-05		143.8	8.24051e-10
										144	8.65976e-06		144	0.00202401		144	0.000100267		144	1.71397e-09
										144.2	8.07612e-06		144.2	0.00199057		144.2	0.000100946		144.2	1.31969e-09
										144.4	8.86551e-06		144.4	0.00195611		144.4	0.000105437		144.4	5.41761e-10
										144.6	9.84048e-06		144.6	0.00194582		144.6	0.000103712		144.6	2.38116e-09
										144.8	1.08945e-05		144.8	0.00196822		144.8	0.000101808		144.8	5.69607e-10
										145	9.72328e-06		145	0.001939		145	9.09761e-05		145	7.09047e-10
										145.2	8.50185e-06		145.2	0.00191518		145.2	9.21059e-05		145.2	8.80728e-10
										145.4	9.33596e-06		145.4	0.00195039		145.4	9.09125e-05		145.4	2.04376e-09
										145.6	7.2553e-06		145.6	0.00195271		145.6	8.64336e-05		145.6	4.12018e-10
										145.8	7.09848e-06		145.8	0.0019671		145.8	8.36809e-05		145.8	3.38822e-10
										146	9.74601e-06		146	0.0019447		146	8.8784e-05		146	4.88555e-10
										146.2	8.22626e-06		146.2	0.00197455		146.2	7.98985e-05		146.2	2.87974e-10
										146.4	1.08109e-05		146.4	0.00192297		146.4	8.57555e-05		146.4	9.21963e-10
										146.6	8.15354e-06		146.6	0.0019558		146.6	8.49929e-05		146.6	2.31289e-10
										146.8	1.08019e-05		146.8	0.00191592		146.8	7.79458e-05		146.8	3.64137e-10
										147	1.1044e-05		147	0.00191648		147	0.000100094		147	3.0101e-10
										147.2	7.40964e-06		147.2	0.00191119		147.2	8.85531e-05		147.2	2.72689e-10
										147.4	7.68597e-06		147.4	0.00193644		147.4	8.64907e-05		147.4	2.0464e-10
										147.6	6.99131e-06		147.6	0.00194188		147.6	8.01774e-05		147.6	8.96311e-10
										147.8	8.62972e-06		147.8	0.00192689		147.8	7.15543e-05		147.8	1.78125e-10
										148	5.85174e-06		148	0.00189332		148	8.36887e-05		148	4.24314e-10
										148.2	6.62957e-06		148.2	0.00192539		148.2	7.34951e-05		148.2	1.92767e-09
										148.4	6.57869e-06		148.4	0.00186673		148.4	8.29559e-05		148.4	5.43226e-10
										148.6	5.79055e-06		148.6	0.001899		148.6	7.10231e-05		148.6	4.28199e-10
										148.8	6.49214e-06		148.8	0.00190666		148.8	7.84476e-05		148.8	1.67821e-10
										149	8.59357e-06		149	0.00189796		149	7.28866e-05		149	3.35416e-10
										149.2	6.19489e-06		149.2	0.00190538		149.2	6.97461e-05		149.2	3.58697e-10
										149.4	7.02808e-06		149.4	0.0018793		149.4	6.49193e-05		149.4	1.87338e-10
										149.6	6.777e-06		149.6	0.00185129		149.6	7.19781e-05		149.6	7.57175e-10
										149.8	8.42152e-06		149.8	0.00191013		149.8	6.68559e-05		149.8	1.25787e-10
										150	6.37693e-06		150	0.00195053		150	7.72513e-05		150	1.80858e-10
										150.2	6.02405e-06		150.2	0.0018895		150.2	6.50742e-05		150.2	7.0358e-11
										150.4	6.39304e-06		150.4	0.00181299		150.4	7.00818e-05		150.4	4.16736e-10
										150.6	5.17348e-06		150.6	0.00190146		150.6	6.84129e-05		150.6	9.97477e-11
										150.8	7.09488e-06		150.8	0.0018776		150.8	7.27747e-05		150.8	4.75672e-10
										151	5.57152e-06		151	0.00190997		151	6.56075e-05		151	8.42934e-10
										151.2	4.40238e-06		151.2	0.00185424		151.2	5.92324e-05		151.2	1.08727e-10
										151.4	5.72197e-06		151.4	0.00189329		151.4	6.40763e-05		151.4	5.48196e-10
										151.6	4.44943e-06		151.6	0.00188757		151.6	5.65357e-05		151.6	1.61018e-10
										151.8	4.67729e-06		151.8	0.00184384		151.8	6.35402e-05		151.8	5.96961e-09
										152	4.64182e-06		152	0.00186893		152	5.97299e-05		152	7.86041e-10
										152.2	5.71982e-06		152.2	0.00181799		152.2	5.91418e-05		152.2	1.4614e-10
										152.4	4.66197e-06		152.4	0.00178257		152.4	6.28895e-05		152.4	5.40353e-10
										152.6	5.17093e-06		152.6	0.00180451		152.6	6.52136e-05		152.6	3.31835e-10
										152.8	3.7225e-06		152.8	0.00182356		152.8	6.4787e-05		152.8	2.63318e-10
										153	5.2773e-06		153	0.00181561		153	5.99656e-05		153	1.69937e-10
										153.2	3.12368e-06		153.2	0.00183375		153.2	6.32452e-05		153.2	7.14923e-10
										153.4	5.14897e-06		153.4	0.00185232		153.4	6.11393e-05		153.4	2.39787e-10
										153.6	4.33816e-06		153.6	0.00184378		153.6	5.79628e-05		153.6	6.9596e-11
										153.8	4.39296e-06		153.8	0.00184752		153.8	5.61408e-05		153.8	1.65058e-10
										154	3.95371e-06		154	0.00181135		154	5.54203e-05		154	1.46176e-10
										154.2	4.0029e-06		154.2	0.00186447		154.2	5.48568e-05		154.2	1.35183e-10
										154.4	5.55033e-06		154.4	0.00186879		154.4	5.85809e-05		154.4	1.2098e-10
										154.6	4.12844e-06		154.6	0.00184056		154.6	5.53307e-05		154.6	2.79661e-11
										154.8	4.43567e-06		154.8	0.00178527		154.8	5.62276e-05		154.8	1.25131e-10
										155	3.80231e-06		155	0.00181882		155	5.71755e-05		155	7.41685e-11
										155.2	4.81263e-06		155.2	0.00185395		155.2	4.82302e-05		155.2	4.0117e-11
										155.4	4.24317e-06		155.4	0.00180687		155.4	5.16497e-05		155.4	4.6241e-11
										155.6	2.79584e-06		155.6	0.00183498		155.6	4.96358e-05		155.6	2.5742e-11
										155.8	5.37728e-06		155.8	0.00180595		155.8	5.02002e-05		155.8	5.10012e-11
										156	3.68588e-06		156	0.00180605		156	4.88907e-05		156	1.22116e-09

## Sheet: Fig5
Fig 5a			Fig 5b		Fig 5c (histogram)					Fig 5c (blue line)			Fig 5d R1 (orange)			Fig 5d R2 (blue)
39.0665			39.0665		Bin_min	Bin_Avg	Bin_max	Frequency		1.23848	38.2737		18.9148			3.78265
43.5431			48.8417		0	1	2	5.70902		1.81863	56.1792		22.6977			3.78265
38.0325			32.9104		2	3	4	41.6379		2.26986	74.9309		26.4807			3.78265
29.5976			20.6845		4	5	6	236.217		2.72109	92.6041		30.2636			3.78265
34.2564			19.7582		6	7	8	701.919		2.99183	109.823		37.8295			3.78265
43.8717			27.1948		8	9	10	819.578		3.30125	129.347		37.8295			7.5653
36.9329			34.9289		10	11	12	984.757		3.55909	148.074		41.6125			7.5653
33.3675			41.5978		12	13	14	965.105		3.81694	168.239		45.3955			7.5653
32.1965			34.9032		14	15	16	684.079		4.07479	193.796		11.3517			7.5653
38.5223			36.9132		16	17	18	624.696		4.3842	219.864		22.7033			7.5653
32.8581			43.5431		18	19	20	577.467		4.59048	241.556		26.4872			7.5653
20.722			42.318		20	21	22	703.875		4.7194	262.184		34.055			11.3479
41.7904			40.1843		22	23	24	652.805		4.97725	285.944		37.8389			15.1306
42.6551			35.8842		24	25	26	772.249		5.25658	318.094		37.8389			15.1306
38.8334			35.8972		26	27	28	935.689		5.10617	298.183		37.8389			15.1306
33.5998			40.5088		28	29	30	1013		5.49294	351.438		26.4918			15.1306
39.1419			38.6907		30	31	32	967.272		5.75079	379.872		30.2764			15.1306
35.2577			37.9822		32	33	34	1042.19		5.62187	364.397		34.0609			15.1306
31.107			40.9456		34	35	36	1005		5.87971	402.297		34.0609			15.1306
22.5686			31.6643		36	37	38	935.056		6.00864	422.445		11.3508			15.1306
38.2936			38.0325		38	39	40	802.913		6.13756	442.114		22.7015			15.1306
25.5067			39.679		40	41	42	791.604		6.33094	464.787		22.7015			15.1306
39.0396			36.3091		42	43	44	647.372		6.39541	481.452		22.7015			18.9132
44.1448			32.106		44	45	46	606.111		6.55656	500.047		22.7015			18.9132
36.4244			42.6373		46	47	48	571.999		6.68548	520.195		34.0523			18.9132
37.9678			40.9306		48	49	50	382.884		6.81441	539.625		41.6194			18.9132
34.6413			30.0602		50	51	52	161.69		6.97556	564.091		41.6194			18.9132
37.4293			34.9437		52	53	54	82.0492		7.04002	580.277		45.403			18.9132
46.0695			36.0484		54	55	56	52.8652		7.20118	598.632		52.9702			18.9132
40.1576			35.3698							7.29787	620.574		56.7538			18.9132
32.6267			29.5976							7.42679	639.764		64.3209			18.9132
31.6881			36.1746							7.55571	658.953		64.3209			18.9132
26.7962			39.9548							7.68464	678.143		90.806			18.9132
27.1337			41.3491							7.81356	697.333		113.508			18.9132
40.1984			38.6225							7.94248	717.481		30.2652			18.9132
45.6241			40.7675							8.07141	737.629		30.2652			18.9132
26.1985			32.7593							8.20033	756.819		37.8315			22.6959
44.9991			18.2611							8.32925	775.53		52.9641			22.6959
29.7365			28.7889							8.49041	795.802		64.3135			22.6959
33.3803			27.2856							8.61933	816.31		18.9155			22.6959
40.4791			34.2564							8.87073	845.389		22.6986			22.6959
26.1974			35.8705							9.10279	876.408		22.6986			22.6959
31.9953			38.9674							9.36064	901.965		26.4817			26.4785
40.5841			41.2031							9.61849	927.523		26.4817			26.4785
19.5308			42.041							9.9279	950.498		34.0479			26.4785
25.3732			36.878							10.1664	970.014		34.0479			26.4785
39.0203			34.2192							10.5854	991.278		37.831			30.2612
40.5008			39.1229							11.23	1001.67		37.831			3.78342
30.5201			28.4241							11.8102	992.154		45.3973			7.56684
30.7386			38.8765							12.197	974.947		45.3973			7.56684
45.3747			43.8717							12.5193	954.378		49.1804			7.56684
43.2295			41.992							12.8931	929.309		22.6979			7.56684
27.3276			26.936							13.0994	909.395		30.2638			7.56684
44.0411			28.365							13.3573	889.536		34.0468			7.56684
35.8975			17.4187							13.6151	866.561		41.6127			7.56684
26.9435			30.1435							13.873	842.867		52.9617			7.56684
25.8788			39.1254							14.0986	817.372		18.9129			7.56684
36.5875			26.5478							14.2597	799.298		18.9129			7.56684
44.8391			22.334							14.5176	776.083		18.9129			7.56684
37.1728			28.5516							14.7754	750.233		22.6955			7.56684
34.7623			36.9329							15.0333	725.82		26.4781			7.56684
11.2978			34.9934							15.2911	701.407		30.2607			7.56684
42.3624			31.5534							15.549	678.792		30.2607			11.3503
25.7689			42.4345							15.8068	658.333		34.0433			11.3503
41.6292			45.2056							16.0646	638.235		37.8258			11.3503
38.6697			35.6077							16.3741	617.136		37.8258			11.3503
24.7397			42.5256							16.6448	600.921		37.8258			11.3503
31.0828			40.6069							17.0745	582.043		37.8258			11.3503
38.9002			41.9283							17.8051	562.724		41.6084			11.3503
39.9967			35.1082							18.5787	556.352		41.6084			11.3503
33.8843			33.3675							19.3522	564.12		41.6084			11.3503
39.0196			44.607							19.9968	581.219		41.6084			11.3503
38.836			34.0655							20.5125	599.26		45.391			11.3503
32.9718			36.5254							20.9637	617.053		45.391			11.3503
33.9676			28.0405							21.3505	633.879		45.391			11.3503
33.255			22.9694							21.8017	651.433		49.1736			11.3503
37.5642			40.9303							22.124	671.366		52.9562			11.3503
37.3546			43.887							22.5108	691.068		52.9562			11.3503
33.4902			28.6329							22.8976	711.25		3.78342			11.3503
38.3509			34.2672							23.2844	731.431		18.9171			15.1337
42.3216			32.1965							23.6711	751.613		22.7005			15.1337
39.9631			31.5446							24.0579	771.315		22.7005			15.1337
39.981			43.6013							24.4447	791.976		30.2673			15.1337
38.4625			34.8637							24.8314	810.719		30.2673			15.1337
37.0568			39.6468							25.2182	829.463		30.2673			15.1337
25.0636			38.284							25.7017	850.855		34.0507			15.1337
30.7432			31.37							25.9917	866.949		37.8342			15.1337
23.7553			40.0009							26.3785	882.817		37.8342			15.1337
41.1653			45.4711							26.7653	899.164		41.6176			15.1337
41.8431			28.5769							27.2165	916.837		41.6176			15.1337
31.3325			38.5223							27.7322	936.316		49.1844			15.1337
42.2628			41.0503							28.2479	953.278		49.1844			18.9171
39.0853			32.7933							28.8281	970.752		49.1844			18.9171
29.6951			37.9477							29.4727	986.941		52.9678			18.9171
35.3536			44.3657							30.1817	1001.46		56.7512			18.9171
34.6672			42.0358							30.9553	1012.58		56.7512			18.9171
32.6346			34.447							31.7288	1017.95		60.5347			18.9171
44.5892			36.112							32.8891	1017.62		68.1015			18.9171
22.0097			44.1643							33.6627	1010.53		83.2352			18.9171
34.4781			28.0296							34.4362	998.889		22.7007			22.7005
19.9233			32.8581							35.2098	982.212		26.4841			22.7005
21.7794			31.9823							35.8544	965.398		26.4841			22.7005
18.5364			22.298							36.3701	949.646		26.4841			22.7005
10.9395			25.8949							36.8858	931.737		26.4841			22.7005
11.4086			39.7708							37.4014	912.391		30.2675			26.4839
14.6065			38.3725							37.8527	894.833		41.6179			26.4839
5.72486			33.428							38.2394	878.106		41.6179			26.4839
16.8982			40.0298							38.6262	859.941		45.4013			3.78364
17.8693			33.6353							39.013	841.776		18.9194			3.78364
19.0589			34.7239							39.3998	824.091		22.7033			3.78364
13.2142			20.722							39.7543	803.405		30.2711			7.56727
10.9432			24.2787							40.1411	784.042		34.0549			7.56727
8.67364			19.0607							40.3882	770.532		49.1905			7.56727
13.759			21.0688							40.8179	751.414		22.697			7.56727
24.8659			27.3836							41.2047	729.894		22.697			7.56727
13.4101			36.3603							41.5055	710.759		30.2627			11.3509
17.2181			37.5352							41.8493	694.506		37.8284			11.3509
12.4589			41.0168							42.1716	673.936		37.8284			11.3509
16.673			39.5601							42.5906	651.342		37.8284			11.3509
24.3548			41.2292							42.9451	628.739		41.6112			11.3509
17.0933			41.7904							43.3319	607.938		41.6112			15.1345
19.691			30.6735							43.7187	585.459		49.1769			15.1345
21.5322			9.61201							44.1055	564.178		49.1769			15.1345
8.34561			9.81254							44.4922	542.179		49.1769			15.1345
17.0461			12.1404							44.879	520.898		49.1769			15.1345
10.6981			20.1666							45.2658	499.378		90.7881			15.1345
8.28431			28.6973							45.6525	478.097		15.1345			15.1345
21.682			39.6804							46.0522	457.585		18.9181			18.9182
16.2847			28.1372							46.4261	436.974		22.7017			18.9182
18.5526			33.0942							46.8128	416.892		26.4853			18.9182
15.9046			42.6551							47.1996	399.565		34.0526			18.9182
16.4486			44.0681							47.5864	379.483		41.6198			18.9182
13.2711			38.0503							48.0376	360.248		11.3504			18.9182
17.9723			38.5073							48.2525	346.375		22.7007			22.7018
11.7155			46.7049							48.6822	329.653		22.7007			22.7018
16.9423			40.1712							49.069	312.447		26.4842			26.4855
17.2708			35.7361							49.4558	295.241		26.4842			26.4855
11.5594			36.9594							49.8425	279.473		26.4842			3.78292
10.5489			36.0874							50.2938	260.837		34.0511			3.78292
18.9705			39.9321							50.8095	240.771		37.8345			3.78292
15.228			38.8334							51.3252	222.143		37.8345			3.78292
13.0724			40.2944							51.8409	203.875		45.4014			3.78292
9.52584			29.6314							52.3565	187.404		45.4014			3.78292
13.5805			32.8788							52.8722	171.293		45.4014			7.56584
27.4755			46.9826							53.4524	154.543		52.9683			7.56584
19.861			34.2281							54.097	137.082		56.7518			7.56584
21.7207			18.4409							54.6127	124.781		121.071			7.56584
15.2012			6.67992										15.131			7.56584
20.2064			21.9952										22.6966			7.56584
30.8166			24.8939										22.6966			7.56584
21.0187			33.5998										22.6966			11.3488
12.3833			42.0211										26.4793			11.3488
7.94637			37.2174										30.2621			11.3488
16.1415			40.3969										34.0448			11.3488
17.5509			40.8611										34.0448			11.3488
15.2403			34.06										34.0448			11.3488
26.5207			27.7434										37.8276			11.3488
15.3462			29.5712										41.6104			11.3488
7.42627			30.8471										41.6104			11.3488
27.5049			26.0085										41.6104			11.3488
9.11766			39.1419										45.3931			15.1317
16.1142			37.2453										18.9156			15.1317
22.0157			36.8544										41.6143			15.1317
11.1343			41.0689										41.6143			15.1317
11.5092			31.9052										45.3974			15.1317
11.8491			27.0912										3.78309			15.1317
17.6252			34.0239										11.3493			15.1317
15.6351			40.2349										15.1324			15.1317
6.20347			24.0604										22.6985			18.9146
12.5593			28.7115										26.4816			18.9146
13.51			35.2577										37.8309			18.9146
17.5603			31.2724										41.614			18.9146
20.1017			40.4014										45.3971			18.9146
22.6727			35.1724										60.5294			18.9146
16.1457			41.4263										26.4831			22.6975
20.8825			40.2519										30.2664			22.6975
16.1616			30.8702										30.2664			26.4804
20.2548			31.0607										41.6162			155.1
14.7968			39.3576										41.6162			158.883
23.4277			44.1005										45.3995			3.78307
16.0073			31.107										7.56832			3.78307
10.6947			25.5372										22.705			3.78307
17.4999			41.4421										34.0574			7.56614
7.74871			35.2744										34.0574			7.56614
7.76531			39.7913										34.0574			7.56614
14.6772			43.2059										37.8416			7.56614
12.1629			34.9945										41.6258			7.56614
12.9024			31.652										41.6258			7.56614
14.6215			41.2059										49.1941			7.56614
16.3262			33.788										49.1941			7.56614
18.5803			22.5686										49.1941			7.56614
14.8186			23.1633										52.9782			11.3492
14.1723			23.5381										26.4866			11.3492
10.3977			21.9974										37.838			11.3492
13.1729			22.9595										45.4056			11.3492
19.3667			38.2893										109.73			11.3492
17.0717			31.6058										15.1347			11.3492
21.4329			28.1848										15.1347			11.3492
15.3632			44.3372										30.2693			11.3492
11.8552			43.6224										295.126			15.1323
			38.2936										3.7831			15.1323
			34.1451										26.4817			15.1323
			40.4957										34.0479			15.1323
			31.7938										18.9179			15.1323
			28.3893										26.4851			15.1323
			34.1172										26.4851			15.1323
			32.07										26.4851			15.1323
			33.8573										30.2687			15.1323
			37.6946										30.2687			15.1323
			33.8085										34.0522			15.1323
			25.5067										37.8358			15.1323
			27.8501										45.403			15.1323
			36.1502										49.1866			15.1323
			42.6409										52.9702			18.9153
			35.7444										60.5373			18.9153
			30.3647										15.1357			18.9153
			19.1674										18.9196			18.9153
			27.6997										41.6232			18.9153
			45.5575										41.6232			18.9153
			32.8044										45.4071			18.9153
			39.0396										56.7588			18.9153
			41.4611										60.5428			18.9153
			39.1494										64.3267			18.9153
			42.1427										264.875			22.6984
			45.4754										30.2685			22.6984
			41.4165										37.8356			22.6984
			28.6614										41.6191			22.6984
			45.3624										45.4027			22.6984
			32.8968										45.4027			22.6984
			34.8728										18.9197			22.6984
			44.1448										18.9197			26.4815
			32.3376										26.4876			30.2646
			24.8894										30.2715			121.058
			30.4401										30.2715			136.19
			34.9527										34.0555			136.19
			32.0815										37.8394			139.974
			45.0986										37.8394			139.974
			21.3896										37.8394			276.164
			20.5121										41.6233			283.73
			39.6109										41.6233			3.78327
			36.4244										45.4073			3.78327
			37.0855										45.4073			3.78327
			36.738										49.1912			7.56655
			34.2578										49.1912			7.56655
			35.2063										49.1912			7.56655
			27.4208										49.1912			7.56655
			28.6079										18.9186			7.56655
			40.7393										22.7023			7.56655
			39.4382										26.486			7.56655
			27.7983										30.2697			11.3498
			37.9678										34.0535			11.3498
			30.3067										37.8372			11.3498
			31.7635										37.8372			11.3498
			45.9097										37.8372			11.3498
			42.8335										37.8372			11.3498
			42.7276										41.6209			11.3498
			33.7181										11.3512			11.3498
			30.0896										18.9187			11.3498
			37.7489										26.4862			11.3498
			43.2612										30.2699			11.3498
			34.6413										30.2699			11.3498
			48.5455										34.0537			11.3498
			39.461										34.0537			15.1331
			44.5239										37.8374			15.1331
			32.9601										37.8374			15.1331
			29.8224										41.6211			15.1331
			36.8307										41.6211			15.1331
			39.6475										41.6211			15.1331
			45.6246										41.6211			15.1331
			36.2078										45.4049			15.1331
			37.4293										45.4049			18.9164
			40.0418										45.4049			18.9164
			40.1455										45.4049			18.9164
			38.656										49.1886			18.9164
			40.2845										18.9144			18.9164
			41.7985										26.4801			22.6996
			39.2559										41.6117			22.6996
			26.9662										45.3945			22.6996
			27.7893										45.3945			22.6996
			44.3311										11.3492			26.4829
			46.0695										11.3492			30.2662
			32.9468										18.9153			30.2662
			34.8236										30.2644			30.2662
			41.1564										34.0475			34.0495
			32.5504										34.0475			37.8327
			31.1781										41.6136			3.7835
			40.7018										71.878			7.56699
			44.284										3.78353			7.56699
			31.3579										15.1341			7.56699
			30.6197										18.9177			7.56699
			40.1576										18.9177			7.56699
			37.3662										22.7012			7.56699
			35.9534										26.4847			7.56699
			44.4743										34.0518			7.56699
			35.2071										37.8353			11.3505
			36.3048										37.8353			11.3505
			40.8731										37.8353			11.3505
			41.131										41.6189			11.3505
			35.0645										41.6189			11.3505
			26.7743										41.6189			11.3505
			32.6267										41.6189			11.3505
			38.0224										45.4024			11.3505
			38.8775										45.4024			11.3505
			39.9461										49.1859			11.3505
			40.5215										68.1036			15.134
			42.6014										11.3506			15.134
			35.9624										11.3492			15.134
			34.7632										11.3492			15.134
			27.6112										15.1322			15.134
			40.7198										15.1322			15.134
			31.6881										15.1322			15.134
			19.6802										22.6984			15.134
			14.1264										22.6984			18.9175
			29.6998										34.0475			18.9175
			29.5269										34.0475			18.9175
			35.1575										37.8306			18.9175
			26.254										37.8306			18.9175
			25.9878										41.6136			18.9175
			28.5065										45.3967			18.9175
			27.5449										49.1798			18.9175
			26.7962										56.7459			22.701
			36.9383										15.1329			22.701
			36.1196										34.0491			22.701
			40.0299										34.0532			22.701
			40.0193										34.0532			22.701
			34.3179										34.0532			26.4845
			29.3531										56.7553			26.4845
			45.537										64.3226			30.268
			46.2221										83.241			34.0515
			32.1544										7.56791			3.78347
			27.1337										7.56791			7.56695
			41.1213										15.1358			7.56695
			26.6685										15.1358			7.56695
			25.3411										18.9198			7.56695
			14.7981										22.7037			7.56695
			25.6591										26.4877			7.56695
			26.7752										26.4877			7.56695
			24.2644										30.2716			7.56695
			34.0416										30.2716			7.56695
			38.6732										30.2716			11.3504
			40.1984										30.2716			11.3504
			37.7713										37.8396			11.3504
			26.0467										41.6235			11.3504
			18.4214										41.6235			11.3504
			25.1211										45.4075			11.3504
			39.2853										45.4075			11.3504
			30.4345										68.1112			11.3504
			16.3126										18.921			11.3504
			22.5358										26.4895			15.1339
			31.8473										30.2737			15.1339
			45.6241										45.4105			15.1339
			42.5017										49.1947			15.1339
			31.7174										56.7631			15.1339
			32.3279										60.5473			18.9174
			33.4709										321.658			18.9174
			35.5354										11.3502			18.9174
			22.2341										15.1336			18.9174
			37.5081										15.1336			22.7008
			39.7616										18.917			22.7008
			27.8164										18.917			22.7008
			26.1985										18.917			22.7008
			27.9813										22.7004			22.7008
			38.2124										22.7004			22.7008
			39.7379										34.0507			22.7008
			28.4458										37.8341			26.4843
			22.2471										37.8341			26.4843
			22.493										37.8341			26.4843
			26.8358										71.8847			30.2678
			34.1604										75.6682			3.7832
			38.136										75.6682			3.7832
			44.9991										7.56888			7.56641
			43.2842										11.3533			7.56641
			31.8547										22.7067			7.56641
			37.6798										26.4911			7.56641
			43.6152										30.2755			7.56641
			42.3524										132.455			11.3496
			27.645										136.24			11.3496
			35.5913										158.947			11.3496
			38.8959										18.9141			11.3496
			36.448										26.4798			11.3496
			29.7365										26.4798			11.3496
			40.2216										26.4798			11.3496
			38.6651										26.4798			11.3496
			40.8872										30.2626			11.3496
			37.377										41.6111			11.3496
			36.1964										7.56729			15.1328
			39.0289										26.4855			15.1328
			41.9857										30.2691			15.1328
			38.6727										41.6201			15.1328
			28.2157										45.4037			15.1328
			33.3803										45.4037			15.1328
			33.2762										79.4565			15.1328
			44.1598										185.398			15.1328
			45.1421										189.182			15.1328
			31.1439										192.966			15.1328
			36.5995										192.966			15.1328
			33.8909										45.4011			18.916
			36.8546										56.7513			18.916
			47.3711										272.406			18.916
			35.0321										11.3507			18.916
			40.4791										34.0521			18.916
			40.484										34.0521			18.916
			30.8078										34.0521			18.916
			37.7744										41.6192			18.916
			40.5595										7.56698			18.916
			31.9153										34.0514			22.6992
			33.8406										34.0514			22.6992
			23.4898										37.8349			26.4824
			29.8937										37.8349			34.0488
			29.1545										41.6184			162.678
			26.1974										45.4019			3.78328
			39.0321										11.3503			3.78328
			44.3458										15.1337			3.78328
			40.6819										30.2675			3.78328
			30.7903										34.0509			3.78328
			36.58										34.0509			3.78328
			36.867										34.0509			3.78328
			33.8545										41.6178			7.56655
			31.6097										56.7515			7.56655
			24.8559										87.019			7.56655
			31.9953										26.4824			7.56655
			30.803										49.1815			7.56655
			39.5423										15.135			7.56655
			37.192										34.0537			7.56655
			35.0013										41.6212			7.56655
			39.1976										45.405			7.56655
			44.2885										22.6981			11.3498
			36.3754										22.6981			11.3498
			31.8226										30.2641			11.3498
			25.6932										34.0471			11.3498
			40.5841										49.1791			11.3498
			32.2265										15.1335			15.1331
			13.9678										30.2669			15.1331
			21.9053										45.4004			15.1331
			39.7423										45.4004			15.1331
			32.4309										15.1321			15.1331
			14.0295										18.9152			15.1331
			14.7572										30.2642			15.1331
			25.782										30.2642			15.1331
			22.8583										41.6133			15.1331
			19.5308										41.6133			18.9164
			16.8292													18.9164
			32.1028													18.9164
			43.8588													18.9164
			40.0719													18.9164
			42.3651													18.9164
			40.7591													22.6997
			37.3867													22.6997
			24.8146													22.6997
			28.1692													22.6997
			25.3732													22.6997
			31.5568													22.6997
			35.7617													22.6997
			35.3068													3.78299
			27.5348													3.78299
			22.4591													7.56599
			35.9232													7.56599
			41.9751													7.56599
			40.927													7.56599
			25.5084													7.56599
			39.0203													7.56599
			45.2597													7.56599
			43.2341													7.56599
			34.5042													7.56599
			28.3472													7.56599
			24.2945													11.349
			32.5798													11.349
			43.0671													11.349
			33.6611													11.349
			45.5509													11.349
			40.5008													11.349
			42.3357													11.349
			40.2284													11.349
			32.2269													15.132
			41.5137													15.132
			34.207													15.132
			40.144													15.132
			35.7778													15.132
			43.941													15.132
			41.3248													15.132
			30.5201													15.132
			31.9066													15.132
			44.63													15.132
			20.8649													18.915
			33.5194													18.915
			45.1646													18.915
			24.128													18.915
			31.2372													18.915
			39.3012													18.915
			38.2422													22.698
			30.7386													22.698
			22.0337													22.698
			35.3665													26.481
			32.4438													26.481
			40.7903													30.264
			34.4695													3.783
			39.5199													3.783
			45.1424													3.783
			39.8389													3.783
			39.0031													7.566
			45.3747													7.566
			40.4994													7.566
			33.5431													7.566
			37.9183													7.566
			31.8859													7.566
			35.5107													7.566
			38.5947													7.566
			35.4878													7.566
			27.0965													7.566
			27.6083													11.349
			43.2295													11.349
			37.996													11.349
			28.4525													11.349
			30.4766													11.349
			22.7362													11.349
			29.6815													11.349
			35.8505													15.132
			39.8019													15.132
			33.9127													15.132
			33.3168													15.132
			27.3276													15.132
			38.8062													15.132
			44.1482													15.132
			29.407													18.915
			25.8204													18.915
			31.3633													18.915
			38.8422													18.915
			40.8884													18.915
			40.8721													18.915
			38.9842													18.915
			44.0411													18.915
			40.3167													18.915
			41.4799													18.915
			42.7326													22.698
			31.2415													22.698
			33.5163													22.698
			35.3198													26.481
			39.5929													26.481
			40.7279													30.264
			46.0318													30.264
			35.8975													30.264
			21.7944													3.78238
			24.0394													3.78238
			35.9482													3.78238
			43.3346													7.56476
			31.911													7.56476
			25.4802													7.56476
			22.1955													7.56476
			31.9842													7.56476
			26.1855													7.56476
			26.9435													11.3471
			29.7845													11.3471
			39.8415													11.3471
			31.6922													11.3471
			27.8885													11.3471
			43.2703													11.3471
			37.2016													11.3471
			38.9312													11.3471
			36.4928													11.3471
			41.6454													11.3471
			25.8788													15.1295
			21.0622													15.1295
			12.212													15.1295
			30.5362													15.1295
			37.182													15.1295
			43.8432													15.1295
			38.7038													15.1295
			33.1378													15.1295
			33.4168													15.1295
			37.067													15.1295
			36.5875													15.1295
			38.5226													18.9119
			45.1522													18.9119
			40.9277													18.9119
			32.1429													18.9119
			36.591													18.9119
			43.5264													18.9119
			37.221													18.9119
			38.0663													22.6943
			41.6731													26.4767
			44.8391													26.4767
			44.0044													26.4767
			32.9227													26.4767
			32.9355													34.0414
			33.803													3.7833
			34.952													7.56659
			44.0967													7.56659
			34.5134													7.56659
			33.754													7.56659
			43.3177													11.3499
			37.1728													11.3499
			40.2407													11.3499
			32.2555													11.3499
			24.5052													11.3499
			34.2624													11.3499
			40.9085													11.3499
			39.4891													11.3499
			43.6563													11.3499
			38.0041													11.3499
			38.9475													11.3499
			34.7623													15.1332
			37.577													15.1332
			38.8773													15.1332
			36.6564													15.1332
			35.0624													15.1332
			37.4977													15.1332
			34.9052													15.1332
			30.4829													15.1332
			24.4104													15.1332
			21.8781													15.1332
			11.2978													18.9165
			26.6944													18.9165
			42.2265													18.9165
			39.4183													18.9165
			37.6265													18.9165
			43.1333													18.9165
			38.868													18.9165
			41.86													18.9165
			45.696													18.9165
			40.3559													18.9165
			42.3624													18.9165
			30.246													22.6998
			39.0519													22.6998
			37.5829													22.6998
			36.8914													26.4831
			35.4249													90.7991
			37.0034													3.78312
			38.4569													3.78312
			35.1861													3.78312
			20.7046													3.78312
			25.7689													7.56624
			41.4317													7.56624
			38.8267													7.56624
			38.1191													7.56624
			38.7844													7.56624
			35.7575													7.56624
			42.7564													11.3494
			36.4592													11.3494
			38.3959													11.3494
			38.7083													11.3494
			41.6292													11.3494
			35.268													11.3494
			23.0289													11.3494
			32.8015													11.3494
			27.9114													11.3494
			25.1987													15.1325
			27.0281													15.1325
			40.4436													15.1325
			40.9845													15.1325
			41.8998													15.1325
			38.6697													18.9156
			36.6209													18.9156
			37.0609													18.9156
			44.4628													18.9156
			35.3044													18.9156
			37.1134													18.9156
			43.4405													18.9156
			30.5072													22.6987
			35.4452													22.6987
			41.2749													26.4818
			24.7397													30.2649
			27.1457													34.0481
			34.6836													3.78261
			38.8414													3.78261
			43.1794													3.78261
			32.4051													3.78261
			33.1891													3.78261
			37.1594													7.56522
			37.8336													7.56522
			43.0281													7.56522
			31.0828													7.56522
			31.7135													7.56522
			31.6036													7.56522
			26.2577													7.56522
			30.1384													7.56522
			22.8837													7.56522
			22.0232													7.56522
			35.6062													11.3478
			38.062													11.3478
			40.0544													11.3478
			38.9002													11.3478
			41.259													11.3478
			30.9452													11.3478
			30.6973													11.3478
			24.1281													11.3478
			32.4174													11.3478
			38.9923													11.3478
			41.6231													11.3478
			36.7401													11.3478
			43.8301													15.1304
			39.9967													15.1304
			38.2964													15.1304
			21.6683													15.1304
			16.7518													15.1304
			10.9951													15.1304
			19.8304													15.1304
			29.0223													15.1304
			26.2525													15.1304
			34.406													15.1304
			31.8271													15.1304
			33.8843													15.1304
			31.9316													15.1304
			32.8046													15.1304
			42.3052													18.9131
			36.9123													18.9131
			31.0126													18.9131
			25.3107													18.9131
			38.043													18.9131
			46.7115													18.9131
			34.6538													18.9131
			39.0196													18.9131
			46.9413													18.9131
			35.6743													18.9131
			34.9005													18.9131
			40.9231													22.6957
			36.6626													22.6957
			41.1459													22.6957
			30.0987													26.4783
			37.3401													26.4783
			41.4516													30.2609
			38.836													34.0435
			41.8482													34.0435
			40.7707													37.8261
			35.4087													41.6087
			33.3217													158.87
			37.3062													348
			24.6372													3.78265
			22.6445													3.78265
			23.8559													3.78265
			41.5872													3.78265
			32.9718													7.56529
			29.7252													7.56529
			34.8595													7.56529
			36.5867													7.56529
			30.1018													7.56529
			32.2273													7.56529
			30.2027													11.3479
			33.0038													11.3479
			40.9706													11.3479
			44.41													11.3479
			33.9676													11.3479
			28.3131													11.3479
			40.4134													11.3479
			43.3933													15.1306
			29.618													15.1306
			31.3259													15.1306
			40.745													15.1306
			29.112													15.1306
			30.8743													15.1306
			37.6198													15.1306
			33.255													15.1306
			28.5563													15.1306
			46.6513													15.1306
			44.7142													15.1306
			42.2445													15.1306
			36.6863													15.1306
			31.9953													15.1306
			39.618													15.1306
			35.6566													18.9132
			36.8949													18.9132
			37.5642													18.9132
			26.8867													18.9132
			32.7956													18.9132
			40.8304													18.9132
			37.8227													18.9132
			31.7686													18.9132
			40.8608													18.9132
			38.4207													22.6959
			37.5032													22.6959
			40.9692													22.6959
			37.3546													22.6959
			40.8699													26.4785
			39.2137													26.4785
			39.6428													3.78324
			44.0682													3.78324
			40.1292													3.78324
			34.0942													3.78324
			25.521													7.56649
			30.5031													7.56649
			44.4358													7.56649
			33.4902													7.56649
			41.6476													7.56649
			38.7897													7.56649
			21.409													11.3497
			22.6725													11.3497
			31.8432													11.3497
			45.0104													11.3497
			33.8037													11.3497
			28.7376													11.3497
			36.3265													11.3497
			38.3509													11.3497
			34.731													11.3497
			42.9611													11.3497
			36.7364													11.3497
			40.7585													15.133
			38.6283													15.133
			44.0601													15.133
			43.8231													15.133
			37.4072													15.133
			43.4672													15.133
			42.3216													15.133
			39.3495													15.133
			27.3135													18.9162
			36.4749													18.9162
			41.674													18.9162
			39.7311													18.9162
			29.4633													18.9162
			42.8015													18.9162
			45.3966													22.6995
			37.7088													22.6995
			39.9631													22.6995
			41.6292													22.6995
			39.0368													26.4827
			38.9204													34.0492
			36.5371													291.31
			34.7037													3.78306
			37.4154													3.78306
			38.9765													3.78306
			46.0545													7.56613
			43.1094													7.56613
			39.981													7.56613
			29.5735													7.56613
			33.2445													7.56613
			34.96													7.56613
			34.9309													11.3492
			34.9574													11.3492
			41.5035													11.3492
			39.8064													11.3492
			28.9696													15.1323
			32.1636													15.1323
			38.4625													15.1323
			40.5793													15.1323
			41.4324													15.1323
			34.8187													15.1323
			38.9647													18.9153
			25.8156													18.9153
			28.7309													18.9153
			34.2866													18.9153
			37.0374													26.4814
			37.2401													26.4814
			37.0568													26.4814
			39.2084													26.4814
			35.2202													26.4814
			36.2629													3.78316
			29.7459													3.78316
			25.9007													7.56632
			24.875													7.56632
			12.7538													7.56632
			29.2748													7.56632
			24.8211													7.56632
			25.0636													7.56632
			33.7944													11.3495
			40.5225													11.3495
			44.0731													11.3495
			32.6718													11.3495
			29.439													11.3495
			36.7489													11.3495
			41.3593													11.3495
			40.1744													11.3495
			35.5387													15.1326
			30.7432													15.1326
			41.4212													15.1326
			36.6021													15.1326
			27.1255													15.1326
			27.6042													15.1326
			38.4594													15.1326
			40.1143													15.1326
			45.6853													18.9158
			37.0797													18.9158
			28.086													18.9158
			23.7553													18.9158
			42.6008													18.9158
			37.3448													18.9158
			29.0266													18.9158
			36.6441													18.9158
			44.0455													22.699
			42.6196													22.699
			37.6557													22.699
			23.3549													26.4821
			23.615													3.78284
			41.1653													3.78284
			36.692													3.78284
			26.7683													7.56569
			20.9414													11.3485
			30.1016													11.3485
			33.2476													11.3485
			28.2186													11.3485
			29.3542													11.3485
			40.994													15.1314
			42.8296													15.1314
			41.8431													15.1314
			37.1443													15.1314
			31.1248													15.1314
			38.4846													15.1314
			34.4541													15.1314
			24.5779													15.1314
			24.8109													15.1314
			21.7293													18.9142
			33.6865													18.9142
			40.9201													18.9142
			31.3325													18.9142
			23.7095													18.9142
			19.5664													18.9142
			15.687													22.6971
			26.2124													22.6971
			42.3712													26.4799
			33.9383													26.4799
			24.1111													26.4799
			37.28													30.2628
			37.2716													49.177
			42.2628													3.78402
			43.909													3.78402
			30.5897													3.78402
			34.2218													3.78402
			29.9661													3.78402
			35.0379													7.56803
			25.2007													7.56803
			32.7082													7.56803
			41.271													7.56803
			37.9565													7.56803
			39.0853													7.56803
			35.3454													7.56803
			31.4917													7.56803
			31.4384													7.56803
			26.7783													7.56803
			39.3587													7.56803
			35.7735													7.56803
			26.1889													11.352
			39.7672													11.352
			37.7976													11.352
			29.6951													11.352
			31.2404													11.352
			34.547													11.352
			38.8802													11.352
			44.2411													11.352
			42.8607													11.352
			45.8389													11.352
			30.9966													11.352
			44.7735													11.352
			41.4871													11.352
			35.3536													15.1361
			42.3606													15.1361
			41.1202													15.1361
			39.9331													15.1361
			41.6296													15.1361
			37.8181													15.1361
			37.6106													15.1361
			34.7884													15.1361
			43.3511													18.9201
			39.504													18.9201
			34.6672													18.9201
			38.206													18.9201
			42.2299													18.9201
			31.1189													18.9201
			34.9696													18.9201
			36.3481													18.9201
			34.7844													18.9201
			31.2826													22.7041
			38.7365													22.7041
			40.1133													22.7041
			32.6346													22.7041
			36.8598													22.7041
			38.9625													22.7041
			33.3758													26.4881
			40.7566													30.2721
			40.9887													3.78409
			33.6639													3.78409
			38.8243													7.56818
			34.3495													7.56818
			39.1797													7.56818
			44.5892													7.56818
			42.0152													7.56818
			37.4595													11.3523
			34.2743													11.3523
			44.1706													11.3523
			45.2738													11.3523
			40.3412													11.3523
			38.5103													11.3523
			40.98													11.3523
			30.9373													11.3523
			22.0097													11.3523
			40.4854													11.3523
			43.5604													11.3523
			35.4397													11.3523
			32.2898													15.1364
			24.9174													15.1364
			25.4383													15.1364
			22.6832													15.1364
			33.1395													15.1364
			38.1413													15.1364
			34.4781													18.9205
			30.0497													18.9205
			28.5724													18.9205
			24.6306													18.9205
			38.654													18.9205
			38.8484													22.7045
			33.4716													22.7045
			32.298													22.7045
			35.0084													26.4886
			47.5992													3.78358
			19.9233													3.78358
			11.842													7.56716
			8.1066													7.56716
			13.5366													7.56716
			10.513													7.56716
			16.9126													7.56716
			19.9126													11.3507
			14.111													11.3507
			9.71823													11.3507
			14.7911													11.3507
			21.7794													11.3507
			13.2719													11.3507
			10.9802													11.3507
			19.6558													11.3507
			17.7926													11.3507
			16.9531													11.3507
			19.562													11.3507
			14.9861													11.3507
			22.199													11.3507
			11.2113													11.3507
			18.5364													15.1343
			17.2042													15.1343
			19.8714													15.1343
			18.0418													15.1343
			12.4044													18.9179
			14.2954													18.9179
			15.8434													18.9179
			13.8324													18.9179
			12.1769													18.9179
			14.9696													22.7015
			10.9395													22.7015
			17.964													26.4851
			14.3609													26.4851
			21.6243													26.4851
			20.0081													30.2686
			18.3574													30.2686
			11.4819													3.78279
			23.564													3.78279
			21.7233													3.78279
			17.6205													7.56558
			11.4086													7.56558
			10.0303													7.56558
			11.7679													7.56558
			19.7948													7.56558
			25.4811													7.56558
			9.15448													7.56558
			18.2424													7.56558
			16.1712													7.56558
			13.6416													11.3484
			9.86362													11.3484
			14.6065													11.3484
			15.3368													11.3484
			8.12492													11.3484
			16.1544													11.3484
			22.842													11.3484
			20.6152													11.3484
			13.5838													11.3484
			20.9375													11.3484
			13.2468													11.3484
			15.7494													11.3484
			5.72486													11.3484
			22.5443													11.3484
			24.469													15.1312
			16.516													15.1312
			10.0286													15.1312
			11.7714													15.1312
			13.0978													15.1312
			24.626													15.1312
			15.9986													15.1312
			14.1188													15.1312
			16.8982													15.1312
			25.4561													15.1312
			26.5634													15.1312
			16.323													15.1312
			19.0783													15.1312
			12.9855													15.1312
			7.26807													15.1312
			14.5033													15.1312
			20.4581													15.1312
			22.1079													18.914
			17.8693													18.914
			18.0578													18.914
			10.9195													18.914
			16.3407													18.914
			11.4454													18.914
			16.0772													18.914
			11.0768													18.914
			25.4764													22.6968
			16.8728													22.6968
			15.5844													22.6968
			19.0589													26.4795
			14.3522													26.4795
			11.1386													34.0451
			20.2736													177.791
			12.0354													329.103
			9.51442													332.886
			11.0239													3.78301
			12.1877													3.78301
			12.0195													3.78301
			14.7257													3.78301
			13.2142													7.56602
			19.7855													7.56602
			18.5744													7.56602
			6.01322													7.56602
			15.9677													7.56602
			19.2242													11.349
			17.5621													11.349
			15.7523													11.349
			11.5793													11.349
			15.8894													11.349
			10.9432													11.349
			10.575													11.349
			18.7859													11.349
			19.5157													11.349
			19.5812													11.349
			11.8999													15.132
			15.0045													15.132
			11.2692													15.132
			14.1198													15.132
			20.7676													15.132
			8.67364													15.132
			15.9153													15.132
			8.41051													15.132
			11.3918													15.132
			9.8837													18.915
			11.0362													18.915
			15.0301													18.915
			14.1935													18.915
			20.5059													18.915
			19.9617													18.915
			13.759													18.915
			8.38801													18.915
			10.1642													18.915
			15.4026													18.915
			11.3144													22.698
			7.31899													22.698
			13.425													22.698
			12.1053													26.4811
			18.8936													30.2641
			21.3515													30.2641
			24.8659													30.2641
			13.2804													30.2641
			21.2144													34.0471
			12.377													3.78428
			19.6883													3.78428
			8.23359													3.78428
			7.97673													7.56857
			21.6123													7.56857
			23.0842													7.56857
			17.5626													7.56857
			13.4101													7.56857
			12.1746													7.56857
			19.2087													7.56857
			11.2385													11.3529
			11.9789													11.3529
			15.5966													11.3529
			12.1722													11.3529
			12.5551													11.3529
			13.1645													11.3529
			12.912													11.3529
			17.2181													15.1371
			10.8742													15.1371
			14.5423													15.1371
			28.1512													15.1371
			15.6763													15.1371
			18.2411													15.1371
			15.0496													15.1371
			14.8076													15.1371
			15.6815													15.1371
			17.3494													15.1371
			12.4589													18.9214
			19.6884													18.9214
			21.7816													18.9214
			19.0346													18.9214
			9.83116													18.9214
			23.7835													18.9214
			24.6753													18.9214
			10.6708													18.9214
			20.7617													18.9214
			13.7069													22.7057
			16.673													22.7057
			17.4415													26.49
			26.1667													26.49
			16.238													26.49
			18.1502													26.49
			11.2034													3.78368
			11.714													3.78368
			12.398													7.56735
			16.7588													7.56735
			11.5289													11.351
			24.3548													11.351
			14.18													11.351
			23.3127													11.351
			21.3571													11.351
			13.9845													11.351
			21.4517													15.1347
			24.2464													15.1347
			21.7078													15.1347
			16.779													15.1347
			14.9769													15.1347
			17.0933													15.1347
			23.5977													18.9184
			12.0004													18.9184
			13.5316													18.9184
			25.7385													18.9184
			23.9178													18.9184
			21.0599													18.9184
			15.758													22.7021
			7.79777													22.7021
			11.5056													22.7021
			19.691													22.7021
			15.0575													26.4857
			10.69													26.4857
			30.2991													3.78342
			19.1577													3.78342
			21.0935													3.78342
			12.4694													7.56684
			19.3543													7.56684
			19.1284													7.56684
			17.7413													7.56684
			21.5322													11.3503
			10.3446													11.3503
			17.0957													11.3503
			20.7289													11.3503
			8.28089													11.3503
			13.3178													11.3503
			16.7155													11.3503
			19.0168													11.3503
			15.4509													11.3503
			13.8253													11.3503
			8.34561													11.3503
			7.96967													11.3503
			23.0227													15.1337
			14.3445													15.1337
			19.9199													15.1337
			20.3903													15.1337
			12.1823													15.1337
			11.4336													15.1337
			16.0822													15.1337
			21.6494													15.1337
			17.0461													15.1337
			19.9034													15.1337
			30.4369													15.1337
			9.28334													15.1337
			13.9045													15.1337
			18.245													15.1337
			16.2977													18.9171
			9.20264													18.9171
			25.452													18.9171
			12.2881													18.9171
			10.6981													18.9171
			11.85													18.9171
			19.9731													18.9171
			11.8205													18.9171
			22.8928													18.9171
			15.543													18.9171
			18.964													22.7005
			24.8987													22.7005
			11.9865													22.7005
			8.27519													22.7005
			8.28431													22.7005
			18.0801													26.4839
			19.459													26.4839
			13.8279													26.4839
			18.0458													26.4839
			13.2819													26.4839
			10.1623													3.78394
			16.3738													3.78394
			10.9619													3.78394
			11.6888													3.78394
			21.682													7.56789
			22.7991													7.56789
			16.5842													7.56789
			11.1244													7.56789
			20.7713													7.56789
			13.9958													7.56789
			25.8998													7.56789
			17.6642													7.56789
			13.5836													11.3518
			21.796													11.3518
			16.2847													11.3518
			13.3297													11.3518
			19.3325													11.3518
			17.4453													11.3518
			21.7601													11.3518
			14.531													15.1358
			11.6251													15.1358
			13.2137													15.1358
			7.1098													15.1358
			11.9912													15.1358
			18.5526													15.1358
			18.823													15.1358
			17.2825													15.1358
			19.3512													15.1358
			16.9552													15.1358
			12.1784													15.1358
			22.6253													15.1358
			20.0814													18.9197
			23.2291													18.9197
			17.0161													18.9197
			15.9046													18.9197
			14.3773													18.9197
			17.9554													18.9197
			17.5839													22.7037
			14.6842													22.7037
			19.5403													3.78351
			11.701													3.78351
			15.2203													7.56702
			18.1049													7.56702
			15.2498													7.56702
			16.4486													7.56702
			16.5671													7.56702
			12.5399													7.56702
			13.0965													7.56702
			22.149													7.56702
			12.13													11.3505
			13.7506													11.3505
			14.0241													11.3505
			16.9958													11.3505
			16.3947													11.3505
			13.2711													11.3505
			20.3629													11.3505
			15.0343													11.3505
			19.597													11.3505
			24.0703													11.3505
			11.159													15.134
			19.8581													15.134
			20.5814													15.134
			13.575													15.134
			10.6513													15.134
			17.9723													15.134
			13.8942													18.9176
			20.7582													18.9176
			15.659													18.9176
			11.7547													18.9176
			18.3093													18.9176
			14.8467													18.9176
			24.1457													18.9176
			13.2491													18.9176
			16.0218													18.9176
			11.7155													22.7011
			28.0785													22.7011
			7.54552													22.7011
			19.6745													22.7011
			8.48113													22.7011
			18.0825													22.7011
			18.6469													22.7011
			11.4407													26.4846
			25.0465													7.56593
			10.974													7.56593
			16.9423													7.56593
			8.26447													7.56593
			21.4775													7.56593
			19.7915													11.3489
			22.912													11.3489
			22.0725													11.3489
			20.2737													11.3489
			18.7654													11.3489
			23.2524													11.3489
			11.4142													11.3489
			17.2708													11.3489
			22.808													11.3489
			11.7717													15.1319
			21.6375													15.1319
			28.0007													15.1319
			21.533													15.1319
			12.2553													15.1319
			6.20238													15.1319
			28.9585													15.1319
			26.9203													15.1319
			11.5594													15.1319
			13.4654													15.1319
			14.2555													15.1319
			12.5199													15.1319
			12.8135													15.1319
			12.4014													15.1319
			11.2113													18.9148
			15.857													18.9148
			17.7094													18.9148
			21.7187													18.9148
			10.5489													18.9148
			25.5													18.9148
			24.1561													18.9148
			8.58276													22.6978
			15.4502													22.6978
			20.3344													26.4807
			19.2814													30.2637
			17.5635													3.78238
			17.7272													3.78238
			14.5885													3.78238
			18.9705													7.56476
			13.6641													7.56476
			17.6028													7.56476
			22.8213													11.3471
			16.7956													11.3471
			19.7775													11.3471
			13.1419													11.3471
			12.1234													11.3471
			22.1335													11.3471
			19.6816													11.3471
			15.228													11.3471
			26.2752													11.3471
			22.0694													15.1295
			14.7221													15.1295
			20.0113													15.1295
			15.4908													15.1295
			21.853													15.1295
			15.9666													15.1295
			19.8513													15.1295
			20.0271													15.1295
			13.0724													15.1295
			14.4972													18.9119
			17.1898													18.9119
			19.6212													18.9119
			23.2034													18.9119
			12.3043													18.9119
			21.1611													18.9119
			17.8838													18.9119
			20.9305													18.9119
			11.2761													18.9119
			9.52584													18.9119
			20.3636													18.9119
			17.5933													22.6943
			11.9292													22.6943
			16.233													22.6943
			22.162													26.4766
			7.75303													26.4766
			11.3305													3.78272
			19.095													7.56545
			23.3127													7.56545
			13.5805													7.56545
			14.1721													7.56545
			13.3205													7.56545
			15.0399													11.3482
			11.2568													11.3482
			15.6335													11.3482
			8.25211													11.3482
			11.5598													11.3482
			18.2626													15.1309
			23.891													15.1309
			27.4755													15.1309
			17.2402													15.1309
			20.1745													15.1309
			15.4528													15.1309
			26.0563													18.9136
			16.8727													18.9136
			10.3673													18.9136
			18.5026													18.9136
			29.4993													18.9136
			24.0405													18.9136
			19.861													22.6963
			19.5899													22.6963
			18.9566													22.6963
			20.6501													3.78376
			17.0086													3.78376
			24.5048													7.56753
			13.3756													7.56753
			10.3119													7.56753
			16.9669													11.3513
			18.6719													11.3513
			21.7207													11.3513
			13.0566													11.3513
			31.417													11.3513
			20.353													11.3513
			21.3384													11.3513
			15.6539													11.3513
			23.0422													11.3513
			17.9348													11.3513
			17.3874													11.3513
			21.778													15.1351
			15.2012													15.1351
			14.8142													15.1351
			18.2534													15.1351
			18.4229													15.1351
			19.0047													15.1351
			21.3128													15.1351
			15.1364													15.1351
			17.326													15.1351
			14.3684													15.1351
			17.0943													15.1351
			20.2064													15.1351
			16.4119													15.1351
			6.83295													18.9188
			26.655													18.9188
			7.60408													18.9188
			13.0234													22.7026
			8.20811													22.7026
			18.331													22.7026
			12.3069													26.4863
			16.3675													26.4863
			30.8166													26.4863
			16.4214													3.78288
			18.1245													3.78288
			17.768													7.56576
			15.6753													7.56576
			14.033													7.56576
			21.2309													7.56576
			22.3687													7.56576
			11.2895													7.56576
			22.6894													7.56576
			21.0187													11.3486
			19.6536													11.3486
			22.9972													11.3486
			13.6338													11.3486
			10.3134													11.3486
			10.7953													11.3486
			14.4133													11.3486
			11.2925													11.3486
			10.6881													11.3486
			12.9186													11.3486
			12.3833													11.3486
			17.3801													11.3486
			15.1349													11.3486
			12.5566													11.3486
			14.1075													11.3486
			28.9977													11.3486
			22.0539													11.3486
			22.1504													15.1315
			13.5691													15.1315
			10.4308													15.1315
			7.94637													15.1315
			9.94686													15.1315
			12.7233													15.1315
			9.72678													15.1315
			23.8987													15.1315
			15.5211													15.1315
			18.1953													15.1315
			9.96553													15.1315
			8.99375													15.1315
			18.0699													18.9144
			16.1415													18.9144
			10.5454													18.9144
			15.3654													18.9144
			15.2865													18.9144
			16.9546													22.6973
			18.9905													37.8288
			19.7844													3.78252
			10.6204													3.78252
			11.5594													3.78252
			14.5142													7.56504
			17.5509													7.56504
			16.0092													7.56504
			15.1815													7.56504
			22.1297													7.56504
			10.8214													7.56504
			15.6596													7.56504
			17.4248													7.56504
			12.4674													11.3476
			13.9844													11.3476
			14.7993													11.3476
			15.2403													11.3476
			21.8977													11.3476
			19.2395													11.3476
			19.3195													11.3476
			20.1694													15.1301
			15.7005													15.1301
			9.0907													15.1301
			19.5677													15.1301
			10.0255													15.1301
			15.9358													18.9126
			26.5208													18.9126
			11.9128													18.9126
			14.5082													22.6951
			19.8478													22.6951
			11.9077													22.6951
			17.6943													26.4776
			19.2285													30.2602
			15.4193													30.2602
			19.8754													219.386
			22.2325													3.78363
			15.3462													7.56726
			22.1426													7.56726
			7.87487													7.56726
			11.4845													7.56726
			13.5485													7.56726
			8.72285													7.56726
			11.5243													7.56726
			10.5914													7.56726
			22.4977													11.3509
			15.3779													11.3509
			7.42627													11.3509
			7.9705													11.3509
			9.56721													11.3509
			11.9735													11.3509
			19.263													11.3509
			22.3414													11.3509
			12.2422													11.3509
			13.2488													11.3509
			16.0855													11.3509
			8.97627													11.3509
			27.5049													11.3509
			19.7732													11.3509
			10.3598													15.1345
			19.2109													15.1345
			21.9889													15.1345
			12.2626													15.1345
			13.7453													15.1345
			17.1271													15.1345
			30.8708													15.1345
			16.581													15.1345
			9.11766													15.1345
			12.9273													15.1345
			15.0815													15.1345
			7.64032													15.1345
			11.9707													15.1345
			8.58165													15.1345
			22.0766													15.1345
			14.0866													18.9181
			11.5609													18.9181
			24.3273													18.9181
			16.1142													18.9181
			8.7814													18.9181
			26.8463													18.9181
			14.4549													18.9181
			27.5396													18.9181
			20.3482													18.9181
			12.773													18.9181
			19.853													22.7018
			16.9085													22.7018
			17.3798													22.7018
			22.0157													22.7018
			12.4159													22.7018
			16.1469													22.7018
			14.0883													22.7018
			20.5202													22.7018
			9.12562													26.4854
			7.56839													26.4854
			20.2101													30.269
			16.3664													30.269
			14.4246													37.8363
			11.1343													37.8363
			11.3847													3.78365
			15.156													3.78365
			15.3929													3.78365
			15.948													3.78365
			13.4387													7.56729
			28.6528													7.56729
			14.1881													7.56729
			14.3103													7.56729
			18.9631													7.56729
			11.5092													7.56729
			13.2488													7.56729
			23.3691													7.56729
			17.9005													7.56729
			26.6404													11.3509
			19.2477													11.3509
			17.8065													11.3509
			16.34													11.3509
			27.4336													11.3509
			15.5279													11.3509
			11.8491													11.3509
			20.8978													11.3509
			14.7082													11.3509
			11.9458													11.3509
			20.675													11.3509
			7.8914													15.1346
			15.9433													15.1346
			12.3213													15.1346
			24.9824													15.1346
			13.9908													15.1346
			17.6252													15.1346
			11.0997													15.1346
			29.3761													15.1346
			17.2676													15.1346
			10.6219													18.9182
			23.4759													18.9182
			16.321													18.9182
			18.8546													18.9182
			18.9445													18.9182
			18.7957													18.9182
			15.6351													18.9182
			12.2135													22.7019
			13.6764													22.7019
			23.2314													22.7019
			14.887													22.7019
			21.1991													22.7019
			17.4942													22.7019
			10.7288													22.7019
			17.9853													22.7019
			16.3788													26.4855
			6.20347													26.4855
			22.5239													26.4855
			30.7989													3.78382
			25.037													3.78382
			12.3202													3.78382
			8.3034													3.78382
			8.59068													7.56764
			16.7962													7.56764
			15.9089													7.56764
			19.1545													7.56764
			12.5593													7.56764
			23.3886													11.3515
			23.3124													11.3515
			24.4095													11.3515
			11.3179													11.3515
			12.6819													11.3515
			21.1632													11.3515
			5.15023													11.3515
			14.0018													15.1353
			20.0214													15.1353
			13.51													15.1353
			11.7448													15.1353
			21.8654													15.1353
			14.6198													15.1353
			10.5321													18.9191
			16.317													22.7029
			25.494													26.4867
			14.7925													26.4867
			20.7936													3.78394
			18.0534													3.78394
			17.5603													7.56788
			8.79185													7.56788
			14.473													7.56788
			15.7379													7.56788
			17.0825													11.3518
			18.633													11.3518
			10.898													11.3518
			7.24819													11.3518
			7.96834													11.3518
			22.6819													11.3518
			20.1017													11.3518
			17.1877													11.3518
			14.2492													11.3518
			22.8255													15.1358
			18.5409													15.1358
			11.599													15.1358
			19.2549													15.1358
			26.012													15.1358
			19.9448													15.1358
			11.9949													15.1358
			22.6727													15.1358
			16.8673													15.1358
			14.0052													15.1358
			16.1651													15.1358
			15.946													15.1358
			11.6947													15.1358
			19.5841													15.1358
			22.5071													15.1358
			12.7786													15.1358
			21.7059													15.1358
			16.1457													18.9197
			14.6736													18.9197
			19.5463													18.9197
			20.9306													18.9197
			15.7442													18.9197
			15.6933													18.9197
			16.7725													18.9197
			24.362													18.9197
			18.1259													18.9197
			9.93419													18.9197
			20.8825													18.9197
			6.62068													22.7037
			11.8349													26.4876
			21.0771													30.2715
			17.0542													37.8394
			15.7554													79.4628
			15.0994													3.78342
			20.5833													3.78342
			24.5575													3.78342
			20.7801													7.56685
			16.1616													7.56685
			16.5631													7.56685
			26.386													7.56685
			16.2573													7.56685
			15.0852													11.3503
			11.9441													11.3503
			17.459													11.3503
			19.9961													11.3503
			11.6928													11.3503
			25.9878													11.3503
			20.2548													11.3503
			13.6606													11.3503
			19.6687													15.1337
			15.6727													15.1337
			14.6966													15.1337
			18.2937													15.1337
			19.901													15.1337
			14.7321													15.1337
			14.9203													15.1337
			13.0544													15.1337
			14.7969													15.1337
			20.6275													15.1337
			30.2673													15.1337
			6.89404													15.1337
			20.719													15.1337
			20.7119													15.1337
			16.8107													15.1337
			15.3529													18.9171
			14.6434													18.9171
			21.118													18.9171
			23.4277													18.9171
			19.5073													18.9171
			14.7976													18.9171
			9.0234													22.7005
			11.8098													22.7005
			10.1474													22.7005
			18.1488													22.7005
			19.4571													26.484
			9.06161													26.484
			20.6276													26.484
			16.0073													30.2674
			17.7482													3.78294
			14.4113													3.78294
			9.74944													7.56588
			17.9436													7.56588
			18.2034													7.56588
			12.4225													7.56588
			8.58051													7.56588
			7.47207													7.56588
			15.5604													11.3488
			10.6947													11.3488
			8.4174													11.3488
			24.3707													11.3488
			12.1515													11.3488
			17.1124													11.3488
			22.0617													11.3488
			18.4065													11.3488
			16.418													11.3488
			21.2257													11.3488
			25.2699													11.3488
			17.4999													11.3488
			14.056													11.3488
			16.3061													11.3488
			15.8603													11.3488
			14.2085													15.1318
			11.1055													15.1318
			7.84591													15.1318
			21.2176													15.1318
			18.4593													15.1318
			6.7698													15.1318
			7.74871													15.1318
			11.6319													15.1318
			7.38636													15.1318
			12.8906													15.1318
			17.8249													15.1318
			10.1477													15.1318
			12.6564													15.1318
			21.8313													18.9147
			18.9445													18.9147
			15.6217													18.9147
			7.76531													18.9147
			15.2358													18.9147
			10.9049													18.9147
			17.5153													18.9147
			18.3045													18.9147
			14.377													18.9147
			16.9482													18.9147
			14.876													22.6977
			8.77561													22.6977
			17.5405													22.6977
			14.6772													22.6977
			8.19153													22.6977
			19.8023													26.4806
			21.9207													30.2635
			12.3229													41.6124
			21.1264													45.3953
			6.3952													3.78321
			19.8034													3.78321
			15.965													7.56642
			19.0191													7.56642
			12.1629													7.56642
			9.39637													7.56642
			12.115													7.56642
			22.0848													7.56642
			19.0653													7.56642
			8.68827													11.3496
			15.1959													11.3496
			18.1821													11.3496
			12.409													11.3496
			14.8065													11.3496
			12.9024													11.3496
			13.8552													11.3496
			20.7852													11.3496
			21.3448													11.3496
			23.1099													11.3496
			22.4773													11.3496
			16.5986													11.3496
			16.9838													11.3496
			10.0768													11.3496
			19.8514													15.1328
			14.6215													15.1328
			16.6147													15.1328
			18.6291													15.1328
			23.7083													15.1328
			24.8393													15.1328
			12.9753													15.1328
			12.3681													15.1328
			14.3102													15.1328
			20.6761													15.1328
			19.4333													15.1328
			16.3262													15.1328
			15.7318													18.916
			8.8768													18.916
			11.0104													18.916
			22.1217													18.916
			9.95574													18.916
			8.66384													22.6992
			12.5134													22.6992
			14.5875													30.2657
			18.5966													3.78279
			18.5803													3.78279
			14.1307													3.78279
			16.3411													3.78279
			13.4505													3.78279
			16.722													7.56557
			20.8187													7.56557
			22.8561													7.56557
			12.5749													7.56557
			14.6657													7.56557
			21.7506													7.56557
			14.8186													7.56557
			9.2265													7.56557
			13.8027													11.3484
			17.6503													11.3484
			22.4253													11.3484
			19.8176													11.3484
			21.8043													11.3484
			13.0221													11.3484
			24.6026													11.3484
			10.0016													15.1311
			14.1723													15.1311
			20.7161													15.1311
			20.8471													15.1311
			11.1988													15.1311
			13.8408													15.1311
			18.0755													15.1311
			10.4689													15.1311
			18.1849													15.1311
			16.1957													15.1311
			19.2782													18.9139
			10.3977													18.9139
			12.997													18.9139
			22.8765													18.9139
			11.6535													18.9139
			22.1588													18.9139
			17.8666													22.6967
			14.8157													22.6967
			19.4806													22.6967
			17.7361													26.4795
			9.76979													26.4795
			13.1729													3.78362
			17.2987													7.56724
			25.9548													7.56724
			22.1951													7.56724
			21.9239													7.56724
			8.13552													7.56724
			9.66663													7.56724
			18.8502													7.56724
			9.87302													11.3509
			18.7741													11.3509
			19.3667													11.3509
			9.29492													11.3509
			12.3621													11.3509
			20.9822													11.3509
			9.54767													11.3509
			11.7477													11.3509
			20.4463													15.1345
			13.994													15.1345
			21.9548													15.1345
			17.0438													15.1345
			17.0717													15.1345
			11.3008													15.1345
			12.2661													15.1345
			23.148													15.1345
			23.2213													15.1345
			10.8521													15.1345
			16.5434													15.1345
			29.6643													15.1345
			11.0452													18.9181
			11.7352													18.9181
			21.4329													18.9181
			17.9201													18.9181
			11.568													18.9181
			11.0116													18.9181
			17.409													18.9181
			11.5518													18.9181
			19.2966													18.9181
			20.7584													22.7017
			24.8575													22.7017
			17.5756													22.7017
			15.3632													22.7017
			18.7375													22.7017
			18.108													26.4854
			14.3496													3.78339
			22.2954													7.56678
			7.8404													7.56678
			15.0457													7.56678
			14.9457													7.56678
			11.6741													7.56678
			20.5149													7.56678
			11.8552													11.3502
			17.3068													11.3502
			27.0227													11.3502
			20.9329													11.3502
			13.658													11.3502
			19.15													11.3502
			19.8354													11.3502
			19.2404													11.3502
			7.6037													11.3502
[truncated: 98,001 more rows]
